# Supplementary material for: Profile of MicroRNAs following Rat Sciatic Nerve Injury by Deep Sequencing: Implication for Mechanisms of Nerve Regeneration
Source: PLoS One. 2011 Sep 13;6(9):e24612. doi: 10.1371/journal.pone.0024612 (PMC3172250; doi:10.1371/journal.pone.0024612)
Supplement: Table S1 — Sequence analysis of ten different small RNA libraries. (XLS) [file pone.0024612.s001.xls]

## Sheet: Sheet1
						Table S1. Sequence analysis of ten different small RNA libraries.
	DRG-0d		DRG-1d		DRG-4d		DRG-7d		DRG-14d		SN-0d		SN-1d		SN-4d		SN-7d		SN-14d
	unique	total	unique	total	unique	total	unique	total	unique	total	unique	total	unique	total	unique	total	unique	total	unique	total
total_reads		12242960		11313744		11921173		10867763		10821885		11115161		10389441		10654339		12983557		10688245
high_quality		11900408		10954438		11495472		10514845		10463420		10790160		10021081		10226467		12617227		10344915
clean_reads(18-30)	373106	11622947	263538	10793320	333609	11317305	281306	10239894	272218	10185125	318323	10518910	316625	9825421	477007	9851345	456322	12183086	295773	9775473
match_genome	99251	8896514	85667	8563865	118193	8957578	97535	8330768	127291	8486689	83329	8213858	95369	7770977	198039	7852278	170362	9850603	102544	7684960
exon_antisense	1090	1406	942	1333	1392	2015	1085	1940	1645	2430	838	1271	851	1340	1989	2775	1692	2491	939	1317
exon_sense	25802	55909	23295	46832	23266	49825	19444	50555	22994	45292	18823	39615	28486	54963	31002	55806	47947	91973	27288	48791
intron_antisense	3431	4185	3128	4283	5522	7479	4385	7481	6917	10023	2741	3302	2629	3564	10518	13830	6098	7418	3181	4028
intron_sense	15563	20491	13733	20210	18133	26808	14583	26684	18280	28182	10220	13754	11580	17754	29691	42804	29675	39333	17057	23715
miRNA	4747	8151549	3773	7966181	4032	8490467	3602	7807312	3908	8065136	4213	7922853	3749	7396305	3855	7317482	4908	9357923	3682	6875499
piRNA	78	1253	59	708	66	822	61	686	45	386	49	299	64	787	71	770	98	2286	71	1450
rRNA	32763	179695	25274	143344	29112	188207	30394	235738	20798	195567	50728	224361	41535	258599	38932	228192	37561	191677	30552	141045
repeat	11167	17080	9627	15495	23819	42650	17379	36309	29456	54960	10352	16233	9475	16843	55529	122115	20587	29519	13632	23668
scRNA	199	1234	135	632	135	720	128	605	115	554	148	878	165	1053	168	690	243	1910	139	583
snRNA	1624	8126	1340	9413	1567	10075	1581	10419	1481	7953	1449	6334	1734	10800	2265	11473	2268	14587	1473	10027
snoRNA	2105	33152	1565	27390	2066	35428	1723	35754	1811	24977	1550	12976	1588	19280	3035	39170	2366	41850	1732	27168
srpRNA	158	315	133	315	116	313	144	492	139	351	176	350	244	744	154	498	203	648	120	281
tRNA	13862	609211	10500	452430	9962	199505	8403	233076	7348	56340	11840	67095	13553	100659	12793	96456	15091	158229	12484	833750
unann	260517	2539341	170034	2104754	214421	2262991	178394	1792843	157281	1692974	205196	2209589	200972	1942730	287005	1919284	287585	2243242	183423	1784151
