# Supplementary material for: Profile of MicroRNAs following Rat Sciatic Nerve Injury by Deep Sequencing: Implication for Mechanisms of Nerve Regeneration
Source: PLoS One. 2011 Sep 13;6(9):e24612. doi: 10.1371/journal.pone.0024612 (PMC3172250; doi:10.1371/journal.pone.0024612)
Supplement: Table S2 — Differentially expressed miRNA in DRG. (XLS) [file pone.0024612.s002.xls]

## Sheet: Sheet1
Table S2. Differentially expressed miRNA in DRG.
	DRG-0d	DRG-1d	DRG-4d	DRG-7d	DRG-14d	qFDR
rno-miR-100	33920.8	36717	38733.8	40882.4	50881	0
rno-miR-126	36717	33053.6	28060	33487.2	42987.4	0
rno-miR-21	44018.2	87756.2	107229	141504	66013	0
rno-miR-26a	66013	72754.6	87756.2	100358	57392.8	0
rno-miR-138	42987.4	42987.4	33920.8	44018.2	60573	0
rno-let-7d	60573	57392.8	66013	66013	38733.8	0
rno-miR-125b-5p	28060	28060	19238.6	31041.6	40882.4	0
rno-miR-411	7836.6	8934.6	10093.6	9880.4	3362.6	0
rno-miR-1	267165	100358	42987.4	60573	141504	0
rno-miR-103	47764.6	46282.2	47764.6	47764.6	87756.2	0
rno-miR-485	5874	5874	5874	4826.8	1841.6	0
rno-miR-125a-5p	11996.8	13683.4	7290.8	13683.4	19238.6	0
rno-miR-206	141504	60573	44018.2	28060	44018.2	0
rno-miR-152	29255.4	26474.8	17662.4	23851	26474.8	0
rno-miR-127	34706.8	34706.8	50881	36717	34706.8	0
rno-let-7i	19238.6	14897.2	17136.2	19238.6	10343	0
rno-miR-143	426960	426960	426960	537559	229972	0
rno-miR-99b	100358	107229	141504	87756.2	153715	0
rno-miR-30a*	33053.6	29255.4	60573	29255.4	13920.8	0
rno-miR-182	352851	537559	681836	426960	426960	0
rno-miR-30e*	13920.8	14136	26474.8	14136	6751.6	0
rno-miR-137	5541	5541	2688.8	2876	9307.8	0
rno-miR-7a	14136	12797	9307.8	11049.4	4826.8	0
rno-miR-146b	57392.8	66013	46282.2	72754.6	47764.6	0
rno-miR-378	229972	267165	267165	267165	118553	0
rno-let-7a	593355	593355	537559	681836	681836	0
rno-miR-24	107229	141504	100358	118553	107229	0
rno-let-7e	72754.6	50881	72754.6	50881	33053.6	0
rno-miR-183	681836	681836	862662	593355	862662	0
rno-miR-99a	14897.2	17136.2	12336	16138	23851	0
rno-miR-10a-5p	178977	229972	198308	229972	352851	0
rno-miR-195	4590.6	4383.8	6085.8	6085.8	1674.8	0
rno-miR-30a	118553	153715	178977	153715	178977	0
rno-miR-379	87756.2	118553	118553	107229	100358	0
rno-let-7b	537559	352851	352851	352851	537559	0
rno-miR-10b	153715	178977	153715	178977	267165	0
rno-let-7f	862662	862662	593355	862662	593355	0
rno-miR-27b	50881	47764.6	57392.8	57392.8	72754.6	0
rno-miR-30d	198308	198308	229972	198308	198308	0
rno-miR-151*	16138	17662.4	29255.4	17662.4	12336	0
rno-miR-184	1534.4	2805.2	4826.8	3166.2	679.8	0
rno-miR-29a	9880.4	9880.4	8934.6	12797	16138	1.35e-304
rno-miR-199a-3p	6085.8	6751.6	5133.6	6751.6	11391.8	1.84e-304
rno-miR-30c	4383.8	4826.8	3065.4	4590.6	7836.6	2.55e-245
rno-miR-9	31041.6	38733.8	36717	42987.4	36717	9.52e-217
rno-miR-196a	40882.4	33920.8	34706.8	33487.2	29255.4	1.69e-212
rno-miR-101a	8934.6	11611.4	11049.4	13920.8	14897.2	1.22e-203
rno-miR-16	17136.2	16138	14897.2	17136.2	11049.4	4.2e-197
rno-miR-139-3p	2688.8	2688.8	3166.2	3362.6	962.4	7.79e-194
rno-miR-541	11611.4	13920.8	13920.8	10093.6	8934.6	4.08e-187
rno-miR-146a	4113	4590.6	4383.8	7836.6	6085.8	1.33e-178
rno-miR-26b	12336	10343	10343	11391.8	7290.8	4.35e-161
rno-miR-181b	7524.6	7524.6	9880.4	8273.2	11611.4	1.21e-141
rno-miR-148b-3p	11391.8	11996.8	7524.6	10726.4	10093.6	9.11e-134
rno-miR-98	3362.6	2561	2561	3530	1440.4	7.4e-122
rno-miR-181a	26474.8	31041.6	31041.6	34706.8	31041.6	1.04e-119
rno-miR-140*	38733.8	44018.2	40882.4	46282.2	46282.2	4.25e-112
rno-miR-125b-3p	1351.2	1252	2272	1534.4	629.8	1.44e-109
rno-miR-382	9307.8	9307.8	11611.4	7524.6	10726.4	3.72e-109
rno-miR-434	13683.4	11049.4	11996.8	9307.8	12797	5.2e-106
rno-miR-134	10343	8273.2	10726.4	7290.8	8273.2	9.06e-103
rno-miR-23b	3530	3166.2	3362.6	2688.8	5133.6	2.4e-92
rno-miR-363	1507	1554.8	1161.4	1507	2876	2.75e-92
rno-miR-542-3p	3166.2	2876	2174.8	2805.2	4383.8	1.3e-85
rno-miR-101b	10093.6	10726.4	11391.8	11611.4	14136	1.61e-82
rno-miR-192	1252	2083.6	2805.2	2561	2174.8	2.43e-76
rno-miR-196b	17662.4	19238.6	16138	14897.2	17136.2	9.72e-66
rno-miR-879	15.8	9.9	16.6	293.2	3.2	2.67e-64
rno-miR-30e	23851	23851	23851	26474.8	28060	3.01e-62
rno-miR-124	1440.4	1127	1640	1674.8	695.2	5.93e-61
rno-miR-340-5p	1872.2	1485	1202.6	1640	764.7	6.07e-61
rno-miR-217	1841.6	1507	1351.2	898.6	2083.6	8.84e-61
rno-miR-335	1117	1020	398.8	463	721.6	1.85e-60
rno-miR-93	3783	4113	5541	4383.8	5541	4.66e-60
rno-miR-128	1904	1440.4	991	1127	1904	1.94e-52
rno-miR-338	2805.2	3530	2413.2	3783	3783	4.51e-52
rno-miR-27a	11049.4	11391.8	13683.4	12336	13683.4	1.15e-51
rno-miR-322*	2310.8	1841.6	1997.6	1554.8	1143.4	3.55e-49
rno-miR-106b	527.2	629.8	567	843.8	1301.2	4.22e-48
rno-miR-20b-5p	962.4	801.6	801.6	644.8	1554.8	5.2e-48
rno-miR-383	7290.8	6085.8	6751.6	5133.6	5874	2.67e-46
rno-miR-204*	761	485.6	423.8	276.2	217.2	1.94e-41
rno-miR-532-5p	1554.8	1997.6	2310.8	1997.6	2805.2	3.63e-41
rno-miR-22	2876	2413.2	1904	2272	3166.2	3.79e-41
rno-miR-129	1161.4	1073.8	1674.8	827.8	1507	5.46e-39
rno-miR-96	1997.6	1872.2	1301.2	1440.4	2272	2.83e-38
rno-miR-34c	6751.6	7290.8	7836.6	5874	7524.6	4.04e-36
rno-miR-30b-3p	679.8	513.6	1020	513.6	389.4	7.13e-36
rno-miR-341	298.4	541.4	679.8	574.6	241	3.72e-34
rno-miR-181d	2561	3065.4	3530	2310.8	2688.8	3.88e-32
rno-miR-322	843.8	913.8	817	913.8	1534.4	2.15e-31
rno-miR-877	582.4	320.2	314.2	212	158.8	2.79e-31
rno-miR-142-5p	605.4	624	654.8	1161.4	537.1	8.71e-31
rno-miR-872	8273.2	7836.6	8273.2	8934.6	9880.4	2.11e-29
rno-miR-409-3p	1301.2	1674.8	2083.6	1301.2	1351.2	1.07e-28
rno-miR-142-3p	626.9	869.8	582.4	1117	991	1.61e-26
rno-miR-369-3p	456.6	574.6	225.4	432.8	644.8	1.34e-25
rno-miR-380	12797	12336	14136	11996.8	11996.8	7.03e-25
rno-miR-17-5p	1073.8	1117	962.4	991	1640	4.9e-24
rno-miR-30b-5p	1020	679.8	547.4	695.2	1020	7.8e-24
rno-miR-330*	1733.2	1351.2	1507	1020	1161.4	9.46e-24
rno-miR-342-5p	626.9	558	629.8	485.6	255.8	9.34e-23
rno-miR-126*	2083.6	1534.4	1841.6	1841.6	2413.2	3.55e-22
rno-miR-133a	562.5	308.8	234.6	223.2	408.4	1.01e-21
rno-miR-23a	2413.2	2174.8	2876	2413.2	3065.4	5.27e-21
rno-miR-214	374.6	237.2	387	335.6	122.4	1.4e-20
rno-miR-31	314.2	284.8	374.6	372.8	113	2.89e-20
rno-miR-9*	1143.4	1202.6	1073.8	1351.2	764.7	1.55e-18
rno-miR-185	1674.8	1733.2	1534.4	1733.2	2310.8	1.81e-18
rno-miR-28*	913.8	962.4	1440.4	962.4	1252	2.17e-18
rno-miR-25	809.3	817	1252	1202.6	898.6	2.94e-18
rno-miR-186	2272	2272	1733.2	2083.6	2561	1.19e-17
rno-miR-24-2*	768.4	768.4	558	817	1073.8	5.81e-17
rno-miR-25*	325.2	276.2	293.2	223.2	103.4	3.59e-15
rno-miR-34a	335.6	456.6	257.8	322.7	567	5.2e-15
rno-miR-872*	271.4	247.2	146	298.4	417.2	3.36e-14
rno-miR-652	1485	1904	1485	1872.2	1997.6	5.28e-14
rno-miR-7b	284.8	257.8	181.2	237.2	87.6	5.47e-14
rno-miR-320	4826.8	3783	4113	4113	4113	1.73e-13
rno-miR-540	351.1	582.4	532.8	547.4	320.2	2.42e-13
rno-miR-30c-2*	5133.6	5133.6	4590.6	5541	4590.6	3.81e-13
rno-miR-450a	574.6	496.8	308.8	541.4	624	4.63e-13
rno-miR-503	898.6	843.8	913.8	1252	817	9.22e-12
rno-miR-125b*	3065.4	3362.6	3783	3065.4	3530	4.61e-11
rno-miR-92b	494.6	428.3	761	499	582.4	6.43e-11
rno-let-7d*	1127	898.6	898.6	761	1127	1.46e-10
rno-miR-493	827.8	1143.4	1127	1143.4	869.8	4.75e-10
rno-miR-203	358.6	442.8	644.8	567	485.6	1.18e-09
rno-miR-122	124.5	58.4	114.1	27.6	52.6	1.98e-09
rno-miR-451	485.6	358.6	320.2	558	494.6	4.47e-09
rno-miR-130a	721.6	567	695.2	869.8	574.6	1.74e-08
rno-miR-27a*	387	428.3	605.4	384.6	354.2	4.27e-08
rno-miR-196c	463	374.6	527.2	348	303.4	1.13e-07
rno-miR-376b-5p	513.6	368	288.8	358.6	459.8	1.22e-07
rno-miR-92a	541.4	695.2	869.8	679.8	654.8	1.25e-07
rno-miR-140	2174.8	2310.8	1872.2	2174.8	1872.2	2.42e-07
rno-miR-28	1202.6	1301.2	1143.4	1485	1485	3.07e-07
rno-miR-542-5p	241	187.6	177.2	135.6	298.4	3.63e-07
rno-miR-145	217.2	131.2	169.4	104.4	234.6	4.5e-07
rno-miR-221	280	417.2	463	442.8	314.2	6.22e-07
rno-miR-20a	869.8	991	827.8	801.6	1117	6.29e-07
rno-miR-760-3p	499	298.4	354.2	306.1	308.8	6.94e-07
rno-miR-219-1-3p	11.6	19.4	63.6	48.6	11.6	8.57e-07
rno-miR-190	131.2	126.6	91.4	177.2	225.4	1.1e-06
rno-miR-425	169.4	280	230.2	259.8	348	1.53e-06
rno-miR-423	695.2	644.8	541.4	605.4	827.8	1.57e-06
rno-miR-99b*	139	135.6	217.2	89.8	103.4	3.05e-06
rno-miR-29b	320.2	463	335.6	494.6	459.8	3.34e-06
rno-miR-15b	247.2	293.2	432.8	271.4	288.8	7.04e-06
rno-miR-199a-5p	387	368	348	408.4	558	7.66e-06
rno-miR-881	4.6	56.8	15	20.1	13.6	9.81e-06
rno-miR-107	255.8	221	358.6	255.8	365	1.33e-05
rno-miR-200c	200.2	257.8	325.2	244.1	172.6	2.51e-05
rno-miR-106b*	162.2	162.2	247.2	139	115.2	3.29e-05
rno-miR-330	423.8	547.4	624	629.8	537.1	5.02e-05
rno-miR-455	72.4	113	135.6	126.6	55.8	5.7e-05
rno-miR-148b-5p	532.8	532.8	513.6	532.8	358.6	5.75e-05
rno-miR-216a	72.4	38.4	26.6	12.8	46	5.8e-05
rno-miR-708	432.8	605.4	485.6	624	527.2	0.000134785
rno-miR-499	417.2	408.4	271.4	306.1	374.6	0.000158134
rno-miR-298	89.8	35.8	38.7	38.4	23.3	0.000170627
rno-miR-125a-3p	212	172.6	257.8	208.2	131.2	0.000180427
rno-miR-409-5p	172.6	200.2	284.8	162.2	237.2	0.000247965
rno-miR-133b	55.8	17.9	16.6	12.8	40.6	0.000305808
rno-miR-410	408.4	384.6	371	456.6	547.4	0.000336588
rno-let-7i*	1.5	4.4	3.2	24.3	0	0.000456539
rno-miR-351	308.8	288.8	408.4	423.8	325.2	0.000644484
rno-miR-494	221	225.4	139	171	247.2	0.000668178
rno-miR-384-5p	371	389.4	278.1	389.4	442.8	0.000755384
rno-miR-151	1640	1640	1554.8	1904	1733.2	0.000791165
rno-miR-672	398.8	303.4	417.2	282.4	371	0.000866847
rno-miR-138*	303.4	314.2	278.1	314.2	432.8	0.000900294
rno-miR-323	288.8	348	456.6	372.8	384.6	0.000919614
rno-miR-758	38.7	72.4	73	100.6	42.4	0.000938398
rno-miR-194	179.2	234.6	303.4	244.1	280	0.0014671
rno-miR-29b-1*	115.2	119.6	94.2	111.3	187.6	0.00207533
rno-miR-210	58.4	89.8	119.6	115.2	126.6	0.00288851
rno-miR-150	101.5	86	59.3	89.8	139	0.00302623
rno-miR-370	654.8	761	721.6	654.8	843.8	0.0034785
rno-miR-219-2-3p	26.4	29.6	17.9	17.3	60.2	0.00368257
rno-miR-598-3p	365	398.8	442.8	354.2	499	0.00375162
rno-miR-132	111.3	68.9	46	73	94.8	0.00426395
rno-miR-32	119.6	181.2	158.8	131.2	208.2	0.00469878
rno-miR-328	276.2	325.2	365	398.8	398.8	0.00470833
rno-miR-342-3p	225.4	177.2	128.9	158.8	200.2	0.00574962
rno-miR-135a	94.8	115.2	101.5	68.6	146	0.00692632
rno-miR-323*	547.4	527.2	494.6	417.2	423.8	0.00915726
rno-miR-487b	43	25.8	68.9	28.4	29.6	0.0118597
rno-miR-19b	44	44	26.6	69.2	68.9	0.0122523
rno-miR-99a*	45.2	94.8	94.8	89.8	94.8	0.0137154
rno-miR-29b-2*	50.8	83.2	114.1	94.5	91.4	0.0145315
rno-miR-340-3p	94.8	122.4	56.8	94.5	100.6	0.0182031
rno-miR-743a	1.5	16.5	1.7	8.6	2	0.0235159
rno-miR-300-3p	991	1161.4	1117	1073.8	1202.6	0.0265017
rno-miR-141	0.2	3.2	0.2	12.8	4.7	0.0316131
rno-miR-361	124.5	101.5	97.3	102.4	162.2	0.0364887
rno-miR-497	208.2	208.2	172.6	217.2	271.4	0.0368821
rno-miR-374	146	146	162.2	187.6	221	0.0379513
rno-miR-532-3p	80.3	48.6	59.3	43.8	86	0.0418371
rno-miR-324-5p	80.3	74.2	104.4	49.6	65.6	0.0473065
rno-miR-539	104.4	104.4	62.4	63	77.4	0.0493449
