# Supplementary material for: Profile of MicroRNAs following Rat Sciatic Nerve Injury by Deep Sequencing: Implication for Mechanisms of Nerve Regeneration
Source: PLoS One. 2011 Sep 13;6(9):e24612. doi: 10.1371/journal.pone.0024612 (PMC3172250; doi:10.1371/journal.pone.0024612)
Supplement: Table S3 — Differentially expressed miRNA in SN. (XLS) [file pone.0024612.s003.xls]

## Sheet: Sheet1
Table S3. Differentially expressed miRNA in SN.
	SN-0d	SN-1d	SN-4d	SN-7d	SN-14d	qFDR
rno-miR-100	33839.6	33839.6	59647.8	31103.8	52101	0
rno-miR-126	59647.8	59647.8	79692.4	59647.8	59647.8	0
rno-miR-199a-3p	13297.2	17785.8	31103.8	21725.2	17785.8	0
rno-miR-21	252720	428397	1822639	397125	77264.4	0
rno-miR-26a	100320	86065	54465	86065	79692.4	0
rno-miR-138	16363.6	9994.4	7877.2	4568.6	15413.4	0
rno-let-7d	79692.4	89954.8	43579.8	71545.6	54465	0
rno-miR-125b-5p	35790.6	31103.8	49881.8	24504.2	43579.8	0
rno-miR-411	9994.4	16363.6	5899.6	20235	7877.2	0
rno-miR-140*	43579.8	52101	86065	38732	40946.4	0
rno-miR-1	230173	22927.2	24504.2	89954.8	397125	0
rno-miR-103	54465	49881.8	77264.4	49881.8	100320	0
rno-miR-196a	37096.4	38732	52101	43579.8	46908.4	0
rno-miR-30e	24001.4	26911.2	38732	28640	31103.8	0
rno-miR-206	124614	46908.4	46908.4	100320	166843	0
rno-miR-148b-3p	17785.8	13690	8252.2	9994.4	13690	0
rno-miR-152	49881.8	54465	65239.8	54465	71545.6	0
rno-let-7i	20235	24001.4	11901.6	24001.4	17243	0
rno-miR-143	428397	397125	302073	302073	428397	0
rno-miR-99b	86065	110873	166843	124614	142893	0
rno-miR-26b	15413.4	11901.6	5500.6	12265.8	11213.4	0
rno-miR-30a*	31103.8	35790.6	16363.6	40946.4	24001.4	0
rno-miR-182	65239.8	71545.6	35790.6	46908.4	28640	0
rno-miR-30e*	12484.6	13297.2	6290.6	17243	9699	0
rno-miR-338*	17243	12265.8	17243	13297.2	22927.2	0
rno-miR-7a	2849.2	4568.6	941	2530.6	753.2	0
rno-miR-181a	26911.2	21725.2	26911.2	22927.2	33839.6	0
rno-miR-146b	142893	230173	397125	252720	86065	0
rno-miR-27a	21725.2	19147.6	33839.6	9699	21725.2	0
rno-miR-378	397125	496244	142893	428397	230173	0
rno-miR-16	24504.2	28640	14705.2	26911.2	18616.8	0
rno-let-7a	642961	642961	496244	642961	942371	0
rno-miR-24	89954.8	124614	89954.8	77264.4	89954.8	0
rno-let-7e	46908.4	65239.8	28640	65239.8	38732	0
rno-miR-183	71545.6	77264.4	37096.4	35790.6	35790.6	0
rno-miR-99a	19147.6	18616.8	20235	12484.6	26911.2	0
rno-miR-10a-5p	52101	79692.4	100320	79692.4	65239.8	0
rno-miR-195	5402	6105	1605.4	8252.2	3343.8	0
rno-miR-30a	166843	166843	252720	166843	252720	0
rno-miR-31	251	1896.6	669	1325.2	11.2	0
rno-miR-34c	3927	8252.2	11213.4	5899.6	2633.2	0
rno-miR-379	77264.4	142893	124614	142893	110873	0
rno-let-7c	1822639	1822639	942371	1822639	1822639	0
rno-let-7b	496244	302073	642961	496244	642961	0
rno-let-7f	942371	942371	428397	942371	496244	0
rno-miR-27b	38732	37096.4	71545.6	52101	49881.8	0
rno-miR-93	6916	9015.4	15413.4	11901.6	6105	0
rno-miR-30d	302073	252720	230173	230173	302073	0
rno-miR-151*	28640	40946.4	24001.4	33839.6	20235	0
rno-miR-184	811.6	3927	1221	3927	419.2	0
rno-miR-101b	10976.4	15413.4	22927.2	15413.4	12484.6	0
rno-miR-541	13690	20235	21725.2	18616.8	14705.2	5.66e-300
rno-miR-10b	110873	100320	110873	110873	124614	1.46e-284
rno-miR-98	3432.4	3343.8	778.8	2940.6	2394	4.35e-261
rno-miR-134	6290.6	9699	12265.8	7877.2	7302.6	7.02e-260
rno-miR-872	12265.8	14705.2	19147.6	17785.8	13297.2	4.94e-237
rno-miR-125b-3p	2530.6	1697.4	811.6	622.8	2457.4	3.28e-233
rno-miR-142-3p	2075	1805.4	3927	1805.4	986.6	2.31e-215
rno-miR-146a	9015.4	7877.2	9699	13690	10976.4	5.43e-198
rno-miR-196b	22927.2	24504.2	17785.8	19147.6	24504.2	1.21e-197
rno-miR-125a-5p	11213.4	7302.6	12484.6	10976.4	11901.6	6.1e-184
rno-miR-181b	7877.2	6290.6	9994.4	6290.6	9994.4	7.43e-183
rno-miR-340-5p	2156.8	2849.2	840	2244	1189.6	1.34e-170
rno-miR-542-3p	2762.4	5500.6	6105	5402	4568.6	2.48e-170
rno-miR-30c	8252.2	4150.2	7302.6	6916	6916	1.01e-169
rno-miR-30c-2*	6105	5010.6	2762.4	5500.6	5402	4.06e-169
rno-miR-22	5010.6	2762.4	3166.6	2156.8	4150.2	6.77e-158
rno-miR-125b*	4150.2	3432.4	3343.8	2394	5500.6	3.53e-147
rno-miR-101a	9699	11213.4	13690	9015.4	12265.8	1.2e-136
rno-miR-133a	467.2	53.1	69.2	361.6	840	2.48e-134
rno-miR-214	409.4	1111	430.8	1485.6	396	8.66e-131
rno-miR-382	5500.6	5402	6916	3781.2	6290.6	1.12e-113
rno-miR-503	832	2530.6	2075	1474	1414.8	1.8e-113
rno-miR-532-5p	2394	3516	5010.6	3432.4	2940.6	1.06e-110
rno-miR-451	1485.6	592.4	467.2	299.2	548.4	1.01e-107
rno-miR-345-3p	753.2	396	488.8	146.8	1111	5.09e-104
rno-miR-322*	1414.8	2457.4	1474	3166.6	2075	6.66e-104
rno-miR-338	4568.6	3781.2	2940.6	2849.2	5010.6	9.11e-103
rno-miR-192	2633.2	2156.8	1805.4	1569.2	3516	2.93e-102
rno-miR-106b	798.4	1055.4	2394	1221	1245.2	1.56e-101
rno-miR-29a	5899.6	6916	9015.4	6105	5899.6	7.77e-101
rno-miR-199a-5p	697.4	1358.8	2244	1605.4	1474	5.37e-95
rno-miR-17-5p	1805.4	2344.2	3781.2	2762.4	2156.8	1.41e-88
rno-miR-126*	2457.4	2394	4150.2	2344.2	3432.4	3.14e-87
rno-miR-20a	1605.4	2075	3021	1697.4	1325.2	1.4e-85
rno-miR-320	7302.6	5899.6	5402	7302.6	8252.2	8.44e-85
rno-miR-191	40946.4	43579.8	40946.4	37096.4	37096.4	2.61e-83
rno-miR-92b	622.8	254.2	251	146.8	832	1.12e-82
rno-miR-221	768	1153.4	1638.2	941	467.2	1.67e-82
rno-miR-23b	3166.6	1737.4	2457.4	3516	2849.2	4.24e-78
rno-miR-142-5p	2032	1414.8	1414.8	840	856	1.52e-76
rno-miR-181c	1189.6	622.8	867	856	1805.4	1.69e-75
rno-miR-322	778.8	1245.2	2032	1414.8	1697.4	3.34e-70
rno-miR-181d	3343.8	2244	3432.4	4150.2	3781.2	5.56e-70
rno-miR-23a	3781.2	3021	3516	5010.6	3166.6	6.68e-66
rno-miR-9	14705.2	12484.6	13297.2	14705.2	16363.6	2.9e-65
rno-miR-20b-5p	1474	1325.2	2344.2	1638.2	2530.6	1.18e-64
rno-miR-383	2244	1474	1055.4	1153.4	1638.2	2.31e-58
rno-miR-363	2940.6	3166.6	4568.6	3021	3927	4.58e-56
rno-miR-222	476	669	856	530.8	209.5	1.98e-49
rno-miR-434	11901.6	10976.4	10976.4	11213.4	9015.4	5.42e-47
rno-miR-139-3p	744.8	768	284.4	778.8	405	1.24e-43
rno-miR-485	901	1020	396	1037.7	768	7.47e-42
rno-miR-92a	1896.6	1221	1485.6	1358.8	901	1.28e-40
rno-miR-24-2*	1221	941	1569.2	867	1569.2	3.64e-38
rno-miR-370	299.2	548.4	832	342.6	592.4	4.78e-36
rno-miR-25*	293.2	361.6	159.4	548.4	152.4	2.58e-35
rno-miR-330*	840	446.8	328.6	416.5	697.4	1.55e-33
rno-miR-341	241.4	244.8	299.2	42	329.4	1.47e-32
rno-miR-127	18616.8	17243	18616.8	16363.6	19147.6	5.01e-31
rno-miR-124	337.2	234.6	72.6	68.4	154.6	6.92e-31
rno-miR-28*	1697.4	1569.2	2530.6	1737.4	2032	8.2e-30
rno-miR-223	409.4	293.2	224.6	173.9	76.4	1.22e-29
rno-miR-455	76.8	127.4	206.8	376.8	101.4	1.96e-29
rno-miR-450a	488.8	744.8	1111	753.2	941	4.96e-29
rno-miR-185	1245.2	901	1189.6	811.6	1485.6	2.21e-27
rno-miR-494	304.4	467.2	798.4	459.2	376.8	4.44e-27
rno-miR-140	1737.4	1638.2	2156.8	2457.4	2344.2	6.08e-27
rno-miR-342-5p	267.5	497.8	357.4	566.4	201.6	4.36e-26
rno-miR-15b	497.8	811.6	744.8	917.8	446.8	5.53e-26
rno-miR-30b-5p	1153.4	689.6	986.6	1037.7	1358.8	9.65e-25
rno-miR-369-3p	283.2	413.8	689.6	293.2	342.6	2.78e-24
rno-miR-122	181.4	28.3	10.8	33.6	61.2	8.05e-24
rno-miR-107	342.6	327.8	328.6	283.2	689.6	2.23e-23
rno-miR-872*	459.2	419.2	753.2	467.2	811.6	3.8e-23
rno-miR-9*	430.8	342.6	126.2	405	284.4	4.29e-23
rno-miR-132	105.4	244.8	337.2	201.6	88.4	1.36e-22
rno-miR-137	376.8	357.4	459.2	133.4	337.2	2.94e-22
rno-miR-148b-5p	941	778.8	446.8	798.4	867	3.05e-22
rno-miR-380	2344.2	1605.4	1697.4	1896.6	2244	3.74e-22
rno-miR-218	1055.4	840	768	669	1221	5.46e-22
rno-miR-409-3p	856	798.4	1245.2	689.6	798.4	4.76e-19
rno-miR-200c	592.4	697.4	497.8	493.3	304.4	9.27e-18
rno-miR-186	3516	2633.2	2849.2	2633.2	3021	1.12e-17
rno-miR-335	1111	1189.6	917.8	1245.2	744.8	1.2e-17
rno-miR-33	72.6	38.2	64.5	17.1	170.6	3.71e-17
rno-miR-133b	68.4	5.2	6.3	12.7	82.8	1.12e-16
rno-miR-423	1325.2	986.6	1358.8	1189.6	1605.4	2.33e-16
rno-let-7d*	1358.8	832	901	986.6	917.8	7.75e-16
rno-miR-196c	361.6	530.8	276.8	252.6	252.6	7.94e-15
rno-miR-298	101.9	162.6	85.4	269.6	97	4.34e-14
rno-miR-760-3p	191.8	152.4	105.4	116	311.2	5.84e-14
rno-miR-21*	56.3	72.6	76	10.8	4.6	8e-14
rno-miR-652	917.8	917.8	1325.2	901	1153.4	4.55e-13
rno-miR-497	267.5	276.8	476	476	459.2	6.36e-13
rno-miR-204	530.8	376.8	530.8	744.8	488.8	9.84e-13
rno-miR-542-5p	246.6	217.6	405	396	430.8	2.15e-12
rno-miR-130a	1020	867	697.4	1111	1037.7	3.42e-12
rno-miR-150	283.2	105.4	183.8	284.4	197.8	1.07e-11
rno-miR-25	1638.2	1485.6	1896.6	2075	1737.4	1.18e-11
rno-miR-296	64.5	131.4	243	121.2	111	1.18e-11
rno-miR-29b	147.8	251	217.6	230.4	85.4	1.25e-11
rno-miR-204*	217.6	267.5	101.4	241.4	133.4	1.5e-11
rno-miR-18a	67.2	117.2	142.6	74	23.6	2.37e-11
rno-miR-106b*	357.4	405	361.6	357.4	178.6	3.44e-11
rno-miR-138*	206.8	136.2	123.2	81.7	246.6	3.72e-11
rno-miR-203	867	753.2	1153.4	832	1037.7	4.16e-11
rno-miR-499	396	329.4	246.6	206.8	413.8	1.16e-10
rno-miR-136	142.6	145.8	293.2	252.6	283.2	2.33e-10
rno-miR-7b	46.8	101.4	17	21.4	18.6	5.78e-10
rno-miR-151	3021	2940.6	2633.2	3343.8	2762.4	9.57e-10
rno-miR-32	224.6	201.6	175.6	170.6	361.6	3.37e-09
rno-miR-130b	64.5	102.4	89.8	60	13.5	3.97e-09
rno-miR-194	329.4	230.4	304.4	307.8	476	5.15e-09
rno-miR-28	1569.2	2032	1737.4	2032	1896.6	1.13e-08
rno-miR-881	10.6	60	10.4	33.6	3.4	2.3e-08
rno-miR-29b-1*	121.2	189.2	234.6	102.4	108	3.08e-08
rno-miR-30b-3p	669	566.4	413.8	592.4	669	5.77e-08
rno-miR-708	150	147.8	230.4	307.8	209.5	7.95e-08
rno-miR-351	419.2	476	548.4	697.4	530.8	1.32e-07
rno-miR-877	178.6	224.6	116	197.8	97	1.7e-07
rno-miR-125a-3p	212.2	283.8	163.8	327.8	191.8	1.96e-07
rno-miR-205	132.4	64.8	91.6	189.2	116	4.9e-07
rno-miR-145	446.8	283.8	311.2	416.5	276.8	8.61e-07
rno-miR-324-3p	56.3	68.4	145.8	76.4	136.2	1.1e-06
rno-miR-330	183.8	117.2	82.8	97	182.6	1.27e-06
rno-miR-340-3p	175.6	123.2	121.2	123.2	243	3.08e-06
rno-miR-342-3p	154.6	178.6	265.4	276.8	163.2	3.23e-06
rno-miR-224	32.8	70	111	101.4	53.8	6.1e-06
rno-miR-27a*	986.6	856	1020	768	778.8	6.97e-06
rno-miR-425	566.4	430.8	622.8	446.8	566.4	3.5e-05
rno-miR-300-3p	548.4	459.2	592.4	430.8	622.8	4.4e-05
rno-miR-381	17	57.6	50.6	28.8	76.4	4.77e-05
rno-miR-879	13.5	0	0	0.2	17	6.54e-05
rno-miR-540	163.8	299.2	283.2	246.6	217.6	6.54e-05
rno-miR-19b	91.6	127.4	136.2	163.8	68.4	6.86e-05
rno-miR-128	689.6	488.8	566.4	493.3	497.8	8.33e-05
rno-miR-99b*	123.2	191.8	254.2	178.6	189.2	0.000165585
rno-let-7i*	26.6	12.7	6.3	0.2	22.7	0.000314143
rno-miR-99a*	72.6	74	69.2	67.2	145.8	0.00042935
rno-miR-188	7.6	17.1	29.2	0.2	15.2	0.000558093
rno-miR-190b	22.7	44.4	69.2	46.8	19.9	0.000784848
rno-miR-219-2-3p	12.6	11.3	24.8	4.7	39.2	0.00111482
rno-miR-217	327.8	267.5	269.6	194.6	299.2	0.00113691
rno-miR-598-3p	241.4	206.8	189.2	153.5	267.5	0.00130462
rno-miR-345-5p	22.7	13.6	32.8	38.7	61.2	0.00130462
rno-miR-34c*	0	12.7	1.6	12.7	0	0.00147772
rno-miR-328	230.4	159.4	147.8	212.2	239.8	0.00173396
rno-miR-384-5p	234.6	133.4	212.2	224.6	194.6	0.00213365
rno-miR-301a	45.3	49.8	46.5	68.4	103.9	0.0030128
rno-miR-17-3p	109.5	183.8	170.6	173.9	117.2	0.00333921
rno-miR-129	194.6	194.6	181.4	111	159.4	0.00433774
rno-miR-144	29.7	4.4	8.2	3.2	8.6	0.00438272
rno-miR-210	159.4	142.6	152.4	126.2	224.6	0.00475287
rno-miR-382*	109.5	175.6	117.2	153.5	97	0.00488385
rno-miR-30c-1*	45.3	53.1	15.4	52.4	30.5	0.00503576
rno-miR-758	0	19.6	14.5	8.6	4.6	0.00531808
rno-miR-324-5p	97	68.4	73.5	60	126.2	0.00531808
rno-miR-376b-5p	189.2	239.8	194.6	234.6	293.2	0.00807839
rno-miR-374	283.2	311.2	419.2	337.2	327.8	0.00840088
rno-miR-29a*	52.4	64.2	77.6	72.8	29.2	0.00849959
rno-miR-190	79.5	82.8	97	106.7	150	0.0103783
rno-miR-672	254.2	337.2	376.8	329.4	357.4	0.010773
rno-miR-500	99.6	72.6	131.4	136.2	122.2	0.0140121
rno-miR-325-5p	76	30.8	42	56.3	68.4	0.0147979
rno-miR-350	52.4	23.6	39.2	68.4	37.5	0.0172187
rno-miR-96	197.8	163.8	133.4	128.6	122.2	0.0205974
rno-miR-539	84.1	41.6	53.8	86.9	70.7	0.0261368
rno-miR-361	128.6	90.7	150	159.4	142.6	0.0281857
rno-miR-30d*	20.2	28.3	36.8	50.6	55	0.028379
rno-miR-219-1-3p	29.7	7.6	19.9	10.8	28.2	0.0341759
rno-miR-708*	8.2	17.1	12.6	36.8	17	0.0361837
rno-miR-743a	1.4	12.7	7.6	4.7	0	0.038647
rno-miR-673	38.2	46.5	67.2	71.4	80.6	0.0391571
rno-miR-331	10.6	1	3.4	1.7	13.5	0.0411515
