# Supplementary material for: Profile of MicroRNAs following Rat Sciatic Nerve Injury by Deep Sequencing: Implication for Mechanisms of Nerve Regeneration
Source: PLoS One. 2011 Sep 13;6(9):e24612. doi: 10.1371/journal.pone.0024612 (PMC3172250; doi:10.1371/journal.pone.0024612)
Supplement: Table S4 — Intersected targets for conserved miRNA of D6. (XLS) [file pone.0024612.s004.xls]

## Sheet: Sheet1
Table S4. Intersected targets for conserved miRNA of D6.
rno-miR-21	116504	Mprip
rno-miR-21	311346	Lrrc57
rno-miR-21	297930	Wwp1
rno-miR-21	306805	Aspn
rno-miR-21	361944	Elf2
rno-miR-21	192256	Pja2
rno-miR-21	81830	Rab11a
rno-miR-21	81737	Ntf3
rno-miR-21	363982	Yod1
rno-miR-21	84026	Dnaja2
rno-miR-21	301674	Fbxo11
rno-miR-21	54284	Pitx2
rno-miR-21	29619	Btg2
rno-miR-21	306141	Spry2
rno-miR-21	291078	Prpf4b
rno-miR-21	305837	Ttc5
rno-miR-21	25401	Alx1
rno-miR-21	25358	Timp3
rno-miR-21	316164	Satb1
rno-miR-21	140722	Caskin1
rno-miR-21	362453	Crebl2
rno-miR-21	29146	Jag1
rno-miR-21	171102	Cdc25a
rno-miR-21	192280	Ppp1r3b
rno-miR-21	360477	N-pac
rno-miR-21	297804	Plag1
rno-miR-21	29434	Rasgrp1
rno-miR-21	81516	Smad7
rno-miR-21	25406	Cd44
rno-miR-21	117551	Ccl22
rno-miR-21	25159	Gata2
rno-miR-21	266735	Gpr64
rno-miR-21	81710	Msx1
rno-miR-21	305156	Arhgap24
rno-miR-21	25385	Faslg
rno-miR-411	170851	Map2k1
rno-miR-411	24560	Cd200
rno-miR-411	353256	Gtf2i
rno-miR-411	307947	Set
rno-miR-485	24667	Ppm1b
rno-miR-485	83616	Trim3
rno-miR-485	63912	Fam129a
rno-miR-485	294410	Man1a1
rno-miR-485	305889	Thtpa
rno-miR-485	366567	Dnajc5g
rno-miR-485	266762	Mrgprf
rno-miR-485	65134	Stx5
rno-miR-485	29748	Ppp3r1
rno-miR-485	24705	Rara
rno-miR-485	24518	Jund
rno-miR-485	24564	Mpz
rno-miR-485	83842	Crot
rno-miR-485	83469	Lrp4
rno-miR-485	498910	Arl2bp
rno-miR-485	363452	Otud5
rno-miR-485	315119	Mfng
rno-miR-485	63847	Fxyd6
rno-miR-485	117559	Sv2a
rno-miR-485	308451	Itpkc
rno-miR-485	56010	Ywhag
rno-miR-485	29431	Pak1
rno-miR-485	81707	Mmp14
rno-miR-485	246771	Slc25a25
rno-miR-195	366734	Bag5
rno-miR-195	293454	Ubfd1
rno-miR-195	29737	Kcnab1
rno-miR-195	83510	Lypla2
rno-miR-195	171121	Ppp6c
rno-miR-195	64366	Calu
rno-miR-195	50689	Mapk3
rno-miR-195	64846	Slc13a3
rno-miR-195	393087	Pcdha5
rno-miR-195	297695	Wbp11
rno-miR-195	117526	Tbp
rno-miR-195	116742	Pcdha13
rno-miR-195	364879	Isoc1
rno-miR-195	29699	Prkar2a
rno-miR-195	360896	Esrrg
rno-miR-195	303567	Tmub2
rno-miR-195	116741	Pcdha4
rno-miR-195	303059	Ccnjl
rno-miR-195	288498	Wipi2
rno-miR-195	54355	Rassf5
rno-miR-195	54398	Ppt2
rno-miR-195	83685	Capn6
rno-miR-195	309420	Fam122a
rno-miR-195	113961	Gorasp2
rno-miR-195	84026	Dnaja2
rno-miR-195	25330	Lipe
rno-miR-195	24176	Adrb2
rno-miR-195	288710	Rnf10
rno-miR-195	361765	Btrc
rno-miR-195	287721	Vat1
rno-miR-195	29517	Sgk1
rno-miR-195	116646	Tpt1
rno-miR-195	289992	Fermt2
rno-miR-195	25576	Ywhah
rno-miR-195	24703	Raf1
rno-miR-195	362490	Tmem55a
rno-miR-195	360891	Enah
rno-miR-195	290669	Gatad2a
rno-miR-195	361454	Ccdc28a
rno-miR-195	29619	Btg2
rno-miR-195	83825	Dclk1
rno-miR-195	58958	Nup210
rno-miR-195	286906	Pdia6
rno-miR-195	114764	Mapre1
rno-miR-195	89813	Pdk4
rno-miR-195	294289	Zbtb9
rno-miR-195	499417	Sumo3
rno-miR-195	64158	Tuba1a
rno-miR-195	83629	Slc12a2
rno-miR-195	393088	Pcdha6
rno-miR-195	364981	Scoc
rno-miR-195	287942	Crkl
rno-miR-195	117180	Csde1
rno-miR-195	298436	Tspan1
rno-miR-195	362320	Fam133b
rno-miR-195	309175	Cdc42ep2
rno-miR-195	304984	Ccdc19
rno-miR-195	116647	Nlgn1
rno-miR-195	363035	Zbtb44
rno-miR-195	309111	Slc25a22
rno-miR-195	25577	Ywhaq
rno-miR-195	362453	Crebl2
rno-miR-195	394223	Pcdha11
rno-miR-195	64060	Vps33b
rno-miR-195	54283	Pfkfb4
rno-miR-195	25694	Has2
rno-miR-195	64088	Snx16
rno-miR-195	58812	Apln
rno-miR-195	65142	Arl2
rno-miR-195	192268	Gls2
rno-miR-195	29610	Tgfbr3
rno-miR-195	361729	Cybasc3
rno-miR-195	81655	Dync1li2
rno-miR-195	171102	Cdc25a
rno-miR-195	29223	Ak3l1
rno-miR-195	64476	Mfn2
rno-miR-195	500727	Cdca4
rno-miR-195	25501	Nxph1
rno-miR-195	393086	Pcdha2
rno-miR-195	25624	Vamp1
rno-miR-195	81516	Smad7
rno-miR-195	315648	Ppp2r1b
rno-miR-195	24225	Bdnf
rno-miR-195	116668	Myt1l
rno-miR-195	499390	Sfrs16
rno-miR-195	50866	Rab4b
rno-miR-195	393091	Pcdhac1
rno-miR-195	294207	Ppp1r11
rno-miR-195	29211	Sptbn2
rno-miR-195	493810	Capza2
rno-miR-195	261736	Cops2
rno-miR-195	619566	Cdca7l
rno-miR-195	288064	Kpna1
rno-miR-195	116779	Pcdha12
rno-miR-195	171105	Lnpep
rno-miR-195	29134	Axin2
rno-miR-195	114095	Stxbp3
rno-miR-195	54281	Furin
rno-miR-195	25643	Gnai3
rno-miR-195	286758	Aqp11
rno-miR-195	170851	Map2k1
rno-miR-195	117548	Kif1b
rno-miR-195	363989	Phlda3
rno-miR-195	116781	Pcdha8
rno-miR-195	362048	Tspan5
rno-miR-195	25558	Stxbp1
rno-miR-195	116778	Pcdha10
rno-miR-195	89827	Ddx39
rno-miR-195	60434	Bcl2l2
rno-miR-195	407756	Btla
rno-miR-195	117515	2011-09-02
rno-miR-195	64369	Ppap2a
rno-miR-195	367113	Lrrc1
rno-miR-195	94202	Ptprr
rno-miR-195	84396	Atp1b4
rno-miR-195	114485	Dmtf1
rno-miR-195	300253	Eif4b
rno-miR-195	116780	Pcdha3
rno-miR-195	498407	Purb
rno-miR-195	83689	Cd164
rno-miR-195	308457	Egln2
rno-miR-195	312495	Cyp26b1
rno-miR-195	306587	Tcta
rno-miR-195	294846	Znf622
rno-miR-195	315548	Srpr
rno-miR-195	298549	Fam54b
rno-miR-195	117045	Eif4e
rno-miR-195	29357	Smad2
rno-miR-195	29755	Colq
rno-miR-195	84005	Eif2b2
rno-miR-195	24694	Pth
rno-miR-195	498160	Zkscan1
rno-miR-195	303439	Mmd
rno-miR-195	171447	Lphn2
rno-miR-195	360678	Arhgdia
rno-miR-195	192270	Ppap2b
rno-miR-195	25151	Igf2r
rno-miR-195	291796	Usp14
rno-miR-195	307649	Ciapin1
rno-miR-195	24399	Glud1
rno-miR-195	65154	Wisp1
rno-miR-195	361233	Ssr1
rno-miR-195	84010	Dll1
rno-miR-195	289388	G0s2
rno-miR-195	65153	Freq
rno-miR-195	303336	Wsb1
rno-miR-195	140583	Chek1
rno-miR-195	361442	Sipa1l2
rno-miR-195	450224	Omg
rno-miR-195	363026	Carm1
rno-miR-195	293886	Cdc37l1
rno-miR-195	24954	Insr
rno-miR-195	117281	Ppp2r1a
rno-miR-195	312903	Tram1
rno-miR-195	308937	Wee1
rno-miR-195	393092	Pcdhac2
rno-miR-195	369016	Myadm
rno-miR-195	50688	Cacnb1
rno-miR-195	298012	Rad23b
rno-miR-195	393089	Pcdha7
rno-miR-195	362418	Irak2
rno-miR-195	25715	Slc11a2
rno-miR-195	287543	Tnfaip1
rno-miR-195	360643	Cdc27
rno-miR-195	171050	Mobkl3
rno-miR-195	84594	Nfs1
rno-miR-195	393085	Pcdha1
rno-miR-195	117514	Txnip
rno-miR-195	307288	Gramd3
rno-miR-195	113976	Acsl4
rno-miR-195	363062	Dixdc1
rno-miR-30a	83515	Rod1
rno-miR-30a	314323	Flvcr2
rno-miR-30a	299156	Rab15
rno-miR-30a	64366	Calu
rno-miR-30a	362687	Sfrs7
rno-miR-30a	306260	Capn7
rno-miR-30a	116509	Slc6a9
rno-miR-30a	25283	Gclc
rno-miR-30a	24370	Foxg1
rno-miR-30a	29741	Pik3r2
rno-miR-30a	117020	Mcf2l
rno-miR-30a	29642	Slc38a2
rno-miR-30a	63912	Fam129a
rno-miR-30a	500102	Fam131b
rno-miR-30a	252916	Rab38
rno-miR-30a	365963	Lhx8
rno-miR-30a	29458	Neurod1
rno-miR-30a	114507	Slc5a3
rno-miR-30a	303059	Ccnjl
rno-miR-30a	64469	Slc30a4
rno-miR-30a	117103	Rab8a
rno-miR-30a	80773	Cyb5b
rno-miR-30a	309207	Dagla
rno-miR-30a	24588	Nefm
rno-miR-30a	296851	Pon2
rno-miR-30a	59318	Negr1
rno-miR-30a	25578	Ywhaz
rno-miR-30a	294804	Rai14
rno-miR-30a	24176	Adrb2
rno-miR-30a	24617	Serpine1
rno-miR-30a	83613	Nefl
rno-miR-30a	116658	Cntn4
rno-miR-30a	89816	Picalm
rno-miR-30a	114521	Tdg
rno-miR-30a	287721	Vat1
rno-miR-30a	117538	Wipf1
rno-miR-30a	60670	Fut4
rno-miR-30a	361967	Ppid
rno-miR-30a	295934	Chst1
rno-miR-30a	359959	Rhebl1
rno-miR-30a	25579	Map3k12
rno-miR-30a	58857	Vapa
rno-miR-30a	362636	Usp48
rno-miR-30a	63840	Per2
rno-miR-30a	171070	Ptpn21
rno-miR-30a	25617	Hspa5
rno-miR-30a	64513	Pawr
rno-miR-30a	83466	Celsr3
rno-miR-30a	114518	Slc7a10
rno-miR-30a	305131	Lrrc8d
rno-miR-30a	116600	Cacnb2
rno-miR-30a	287942	Crkl
rno-miR-30a	29748	Ppp3r1
rno-miR-30a	297801	Xkr4
rno-miR-30a	24239	Cacna1c
rno-miR-30a	78956	Scn9a
rno-miR-30a	29194	Chka
rno-miR-30a	305419	Pi4k2b
rno-miR-30a	29710	Scn8a
rno-miR-30a	58961	Azin1
rno-miR-30a	24907	Dmd
rno-miR-30a	360820	Pxn
rno-miR-30a	363035	Zbtb44
rno-miR-30a	64520	Mta1
rno-miR-30a	64088	Snx16
rno-miR-30a	500069	Tsga14
rno-miR-30a	140593	Siah2
rno-miR-30a	83521	Rrad
rno-miR-30a	25279	Cyp24a1
rno-miR-30a	83833	Smarcd2
rno-miR-30a	29463	Ptp4a1
rno-miR-30a	499798	Arl6ip6
rno-miR-30a	54278	Nr4a2
rno-miR-30a	81746	Pggt1b
rno-miR-30a	64013	Pdcl
rno-miR-30a	500400	Fam110b
rno-miR-30a	291969	Atp6v0d1
rno-miR-30a	117108	B3gat1
rno-miR-30a	25671	Smad1
rno-miR-30a	315648	Ppp2r1b
rno-miR-30a	295401	Lppr4
rno-miR-30a	64521	Tspan2
rno-miR-30a	29384	H2afy
rno-miR-30a	652928	Rbm12
rno-miR-30a	50866	Rab4b
rno-miR-30a	362962	Cbx7
rno-miR-30a	29413	Adra1d
rno-miR-30a	140942	Ddit4
rno-miR-30a	287927	Ube2v2
rno-miR-30a	114558	Becn1
rno-miR-30a	304322	Chst12
rno-miR-30a	25467	Irs1
rno-miR-30a	116490	Snai1
rno-miR-30a	288985	Insig2
rno-miR-30a	192350	Crkrs
rno-miR-30a	81821	Dgkz
rno-miR-30a	24674	Ppp3ca
rno-miR-30a	170910	Mtdh
rno-miR-30a	84431	Asah1
rno-miR-30a	171337	Rap1b
rno-miR-30a	66028	Arl6ip5
rno-miR-30a	315134	Josd1
rno-miR-30a	502715	Lrrc17
rno-miR-30a	294961	Kcnmb2
rno-miR-30a	171136	Cblb
rno-miR-30a	361391	Cbfb
rno-miR-30a	116506	Calcr
rno-miR-30a	24645	Pgm1
rno-miR-30a	297096	Snx10
rno-miR-30a	58839	Nrbf2
rno-miR-30a	170917	Cry2
rno-miR-30a	304850	Rnf2
rno-miR-30a	64188	Mafg
rno-miR-30a	312694	Necap1
rno-miR-30a	308023	Ssx2ip
rno-miR-30a	29275	Actc1
rno-miR-30a	362049	Unc5c
rno-miR-30a	50599	Kcnj3
rno-miR-30a	84609	Sema6b
rno-miR-30a	24479	Idh1
rno-miR-30a	288449	Katnal1
rno-miR-30a	24962	Cth
rno-miR-30a	299971	Atp6v1c1
rno-miR-30a	58813	Nt5e
rno-miR-30a	24392	Gja1
rno-miR-30a	315265	Twf1
rno-miR-30a	117052	Kcnj12
rno-miR-30a	81664	Gnai2
rno-miR-30a	79433	Myh10
rno-miR-30a	291567	Ppargc1b
rno-miR-30a	113984	Nr2f2
rno-miR-30a	81801	Stc1
rno-miR-30a	303439	Mmd
rno-miR-30a	54348	Stk39
rno-miR-30a	25573	Ube2i
rno-miR-30a	171010	Ppp1r14c
rno-miR-30a	25151	Igf2r
rno-miR-30a	65196	B4galt6
rno-miR-30a	170845	Ndel1
rno-miR-30a	366061	Galnt3
rno-miR-30a	84583	Rgs2
rno-miR-30a	288031	Fam43a
rno-miR-30a	450224	Omg
rno-miR-30a	252892	Lgi1
rno-miR-30a	293886	Cdc37l1
rno-miR-30a	25450	Gabrb1
rno-miR-30a	84481	Arid4b
rno-miR-30a	287716	Psme3
rno-miR-30a	298012	Rad23b
rno-miR-30a	308890	Btbd10
rno-miR-30a	140923	Bnip3l
rno-miR-30a	498404	Ccdc117
rno-miR-30a	362087	Ubac1
rno-miR-9	24948	Fmr1
rno-miR-9	282585	Mrfap1
rno-miR-9	24318	Drd2
rno-miR-9	116563	Ap2m1
rno-miR-9	360823	Ankrd13a
rno-miR-9	81519	Mgat1
rno-miR-9	54311	Timm17a
rno-miR-9	361940	Pgrmc2
rno-miR-9	24520	Kcna1
rno-miR-9	56783	Eif5
rno-miR-9	24370	Foxg1
rno-miR-9	56611	Anxa2
rno-miR-9	25600	Utrn
rno-miR-9	25485	Myo1d
rno-miR-9	301575	Itm2c
rno-miR-9	117103	Rab8a
rno-miR-9	25405	Ccng1
rno-miR-9	24629	Pdgfrb
rno-miR-9	170908	Tesk2
rno-miR-9	84410	Klf5
rno-miR-9	294804	Rai14
rno-miR-9	116658	Cntn4
rno-miR-9	117538	Wipf1
rno-miR-9	29619	Btg2
rno-miR-9	304791	Ripk5
rno-miR-9	56782	Srgn
rno-miR-9	361732	Tmem109
rno-miR-9	25059	Hk2
rno-miR-9	29497	Ptbp1
rno-miR-9	83635	Gmeb2
rno-miR-9	114511	Emb
rno-miR-9	83502	Cdh1
rno-miR-9	83507	Parg
rno-miR-9	310815	Snx7
rno-miR-9	58838	Sh2b3
rno-miR-9	54279	Cntn3
rno-miR-9	501665	Slc10a3
rno-miR-9	305236	Cxcl11
rno-miR-9	293344	Arfip2
rno-miR-9	81810	Tgfbr2
rno-miR-9	296117	Galk2
rno-miR-9	79210	Fstl1
rno-miR-9	81679	Jup
rno-miR-9	89842	Mbtps1
rno-miR-9	64203	Bcat2
rno-miR-9	81655	Dync1li2
rno-miR-9	171102	Cdc25a
rno-miR-9	83833	Smarcd2
rno-miR-9	298982	Maea
rno-miR-9	303478	Ube2z
rno-miR-9	365751	Trim55
rno-miR-9	366568	Slc30a3
rno-miR-9	314180	Mdga2
rno-miR-9	309457	Pcgf6
rno-miR-9	65189	Stk3
rno-miR-9	24379	Gad1
rno-miR-9	315136	Cbx6
rno-miR-9	25615	Sdc2
rno-miR-9	25550	Slc1a1
rno-miR-9	305156	Arhgap24
rno-miR-9	64315	Cd151
rno-miR-9	362962	Cbx7
rno-miR-9	361289	Colec12
rno-miR-9	85385	Shc1
rno-miR-9	360549	Plscr3
rno-miR-9	306014	Reep4
rno-miR-9	171373	Slc12a5
rno-miR-9	310849	Sgms2
rno-miR-9	498796	Fam107b
rno-miR-9	360571	Rab34
rno-miR-9	54281	Furin
rno-miR-9	94268	Efna1
rno-miR-9	171337	Rap1b
rno-miR-9	116597	Opcml
rno-miR-9	294014	Cnnm2
rno-miR-9	79123	Accn2
rno-miR-9	310635	Arhgef2
rno-miR-9	362699	Yipf4
rno-miR-9	25549	Slc18a2
rno-miR-9	310848	Cyp2u1
rno-miR-9	365468	Lzts2
rno-miR-9	114485	Dmtf1
rno-miR-9	308795	Mesdc1
rno-miR-9	24782	Slc9a1
rno-miR-9	295106	Ift80
rno-miR-9	619549	Ppapdc2
rno-miR-9	83614	Pias3
rno-miR-9	25351	Slc2a2
rno-miR-9	362011	Tmem77
rno-miR-9	313588	Snip1
rno-miR-9	117045	Eif4e
rno-miR-9	64646	Hist3h2a
rno-miR-9	25650	Atp1b1
rno-miR-9	498160	Zkscan1
rno-miR-9	83727	Fbn1
rno-miR-9	117059	Calb2
rno-miR-9	360678	Arhgdia
rno-miR-9	296467	Ythdf1
rno-miR-9	298091	Slc31a2
rno-miR-9	366061	Galnt3
rno-miR-9	25231	Onecut1
rno-miR-9	60374	Lmna
rno-miR-9	85431	Nox4
rno-miR-9	303336	Wsb1
rno-miR-9	310811	Palmd
rno-miR-9	140666	Rcan2
rno-miR-9	60427	Kitlg
rno-miR-9	89825	Nap1l1
rno-miR-9	308451	Itpkc
rno-miR-9	26759	Acot7
rno-miR-9	78961	Golph3
rno-miR-9	24401	Got1
rno-miR-9	64194	Insig1
rno-miR-9	316035	Cmtm6
rno-miR-9	124451	Lhx5
rno-miR-9	24590	Mme
rno-miR-9	25152	Map1a
rno-miR-9	192204	Ehd4
rno-miR-9	282836	Cthrc1
rno-miR-9	308890	Btbd10
rno-miR-9	360492	Hn1l
rno-miR-9	170909	Erg
rno-miR-9	29528	Vamp3
rno-miR-9	83807	Csda
rno-miR-9	363062	Dixdc1
rno-miR-31	360230	Stk40
rno-miR-31	171121	Ppp6c
rno-miR-31	60431	Vapb
rno-miR-31	393087	Pcdha5
rno-miR-31	315611	Scn4b
rno-miR-31	56783	Eif5
rno-miR-31	116742	Pcdha13
rno-miR-31	116741	Pcdha4
rno-miR-31	170908	Tesk2
rno-miR-31	29480	Rgs4
rno-miR-31	362093	Wdr5
rno-miR-31	25104	Pc
rno-miR-31	393088	Pcdha6
rno-miR-31	116600	Cacnb2
rno-miR-31	24907	Dmd
rno-miR-31	312135	Tmem168
rno-miR-31	394223	Pcdha11
rno-miR-31	393086	Pcdha2
rno-miR-31	393091	Pcdhac1
rno-miR-31	619566	Cdca7l
rno-miR-31	116779	Pcdha12
rno-miR-31	25139	Slc2a4
rno-miR-31	24674	Ppp3ca
rno-miR-31	296318	Ndrg3
rno-miR-31	362401	Tmem43
rno-miR-31	25275	Cnp
rno-miR-31	116781	Pcdha8
rno-miR-31	116778	Pcdha10
rno-miR-31	116506	Calcr
rno-miR-31	29464	Slc6a6
rno-miR-31	64442	St3gal2
rno-miR-31	116780	Pcdha3
rno-miR-31	29753	Ywhae
rno-miR-31	114514	Clasp2
rno-miR-31	65033	Stx12
rno-miR-31	498423	Sertad2
rno-miR-31	192352	Ss18l1
rno-miR-31	60331	Atxn3
rno-miR-31	117104	Ppp2r2a
rno-miR-31	393092	Pcdhac2
rno-miR-31	393089	Pcdha7
rno-miR-31	498951	Il34
rno-miR-31	393085	Pcdha1
rno-miR-28	64443	Gpr88
rno-miR-28	360665	Jmjd6
rno-miR-28	25216	Sdc1
rno-miR-28	306439	Gpm6a
rno-miR-28	171337	Rap1b
rno-miR-28	363254	Atg9a
rno-miR-28	24717	Rho
rno-miR-28	499672	Cdc42se1
rno-miR-28	64152	Chp
rno-miR-28	24803	Vamp2
rno-miR-28	83685	Capn6
rno-miR-28	171548	Dkk3
rno-miR-28	94270	Nnat
rno-miR-28	81664	Gnai2
rno-miR-28	24605	Nras
rno-miR-28	83837	Bambi
rno-miR-28	499653	Gon4l
rno-miR-25	24948	Fmr1
rno-miR-25	261736	Cops2
rno-miR-25	619566	Cdca7l
rno-miR-25	140942	Ddit4
rno-miR-25	25181	Bgn
rno-miR-25	29628	Gria3
rno-miR-25	297728	Ergic2
rno-miR-25	25337	Nfyc
rno-miR-25	171373	Slc12a5
rno-miR-25	363448	Dynlt3
rno-miR-25	290985	Isca1
rno-miR-25	308589	Sphk2
rno-miR-25	25026	Adm
rno-miR-25	64020	Gpr85
rno-miR-25	306439	Gpm6a
rno-miR-25	29423	Gap43
rno-miR-25	171337	Rap1b
rno-miR-25	315134	Josd1
rno-miR-25	314641	Pip5k1c
rno-miR-25	316742	Tgif1
rno-miR-25	58853	Nr4a3
rno-miR-25	499108	Sertad3
rno-miR-25	29274	Rnf4
rno-miR-25	362699	Yipf4
rno-miR-25	79212	Slc6a1
rno-miR-25	303059	Ccnjl
rno-miR-25	289827	Ugp2
rno-miR-25	59112	Hand1
rno-miR-25	286932	Vps54
rno-miR-25	24588	Nefm
rno-miR-25	29187	Cd69
rno-miR-25	64310	Arf1
rno-miR-25	25386	Aqp2
rno-miR-25	312694	Necap1
rno-miR-25	84352	Col1a2
rno-miR-25	298490	Ppcs
rno-miR-25	59318	Negr1
rno-miR-25	266805	Has3
rno-miR-25	192126	Dab2ip
rno-miR-25	24782	Slc9a1
rno-miR-25	29428	Cugbp2
rno-miR-25	293343	Fam160a2
rno-miR-25	29517	Sgk1
rno-miR-25	171086	Trak2
rno-miR-25	24908	Dnajb9
rno-miR-25	309446	Hps6
rno-miR-25	315548	Srpr
rno-miR-25	117056	H3f3b
rno-miR-25	29619	Btg2
rno-miR-25	304791	Ripk5
rno-miR-25	114505	Klf4
rno-miR-25	29140	Snn
rno-miR-25	63840	Per2
rno-miR-25	171548	Dkk3
rno-miR-25	56064	Nptn
rno-miR-25	83612	Slc32a1
rno-miR-25	300463	Herpud2
rno-miR-25	641521	Lrrc4
rno-miR-25	315265	Twf1
rno-miR-25	83629	Slc12a2
rno-miR-25	64508	Adcy3
rno-miR-25	54348	Stk39
rno-miR-25	25262	Itpr1
rno-miR-25	282835	Wrnip1
rno-miR-25	64465	Cdc42
rno-miR-25	170842	Tob1
rno-miR-25	65180	Kcnd2
rno-miR-25	362320	Fam133b
rno-miR-25	288772	Spryd4
rno-miR-25	24239	Cacna1c
rno-miR-25	29194	Chka
rno-miR-25	58961	Azin1
rno-miR-25	314949	Rad21
rno-miR-25	54293	Rgs3
rno-miR-25	85431	Nox4
rno-miR-25	60331	Atxn3
rno-miR-25	25694	Has2
rno-miR-25	306165	Gpr180
rno-miR-25	302302	Chst7
rno-miR-25	291670	Cxxc5
rno-miR-25	362339	Creb3l2
rno-miR-25	25492	Nfia
rno-miR-25	85489	Twist1
rno-miR-25	305434	Jakmip1
rno-miR-25	500069	Tsga14
rno-miR-25	361717	Dnajc4
rno-miR-25	64203	Bcat2
rno-miR-25	50677	Ptpro
rno-miR-25	290364	Itm2b
rno-miR-25	29629	Gria4
rno-miR-25	171109	Dusp5
rno-miR-25	84588	Cldn11
rno-miR-25	64194	Insig1
rno-miR-25	29739	Gclm
rno-miR-25	246117	Mcfd2
rno-miR-25	79428	Luzp1
rno-miR-25	81817	Usf2
rno-miR-25	246060	Cdkn1c
rno-miR-25	29362	Tef
rno-miR-25	500400	Fam110b
rno-miR-25	360477	N-pac
rno-miR-25	29254	Mgll
rno-miR-25	117536	Nelf
rno-miR-25	84487	Slc17a6
rno-miR-25	84354	Ssbp3
rno-miR-25	81516	Smad7
rno-miR-25	25615	Sdc2
rno-miR-25	360643	Cdc27
rno-miR-25	25159	Gata2
rno-miR-25	64134	Xylt2
rno-miR-25	307288	Gramd3
rno-miR-25	303584	Plekhm1
rno-miR-455	305177	Enoph1
rno-miR-455	300857	Tmem30a
rno-miR-455	311039	Galnt13
rno-miR-455	171086	Trak2
rno-miR-455	89829	Socs3
rno-miR-455	307039	Rab18
rno-miR-455	58974	Gabarap
rno-miR-455	83839	Calb1
rno-miR-455	300075	Tomm22
rno-miR-455	25255	Dyrk1a
rno-miR-455	25501	Nxph1
rno-miR-455	362004	Gdap2
rno-miR-21	360230	Stk40
rno-miR-21	498796	Fam107b
rno-miR-21	192256	Pja2
rno-miR-21	140914	Olr1
rno-miR-21	171126	Ap3m1
rno-miR-21	301674	Fbxo11
rno-miR-21	245920	Cxcl10
rno-miR-21	84356	Abcd2
rno-miR-21	83580	Thbd
rno-miR-21	140722	Caskin1
rno-miR-21	362453	Crebl2
rno-miR-21	266735	Gpr64
rno-miR-411	287633	Lrrc59
rno-miR-485	360950	Wdr1
rno-miR-485	83469	Lrp4
rno-miR-485	83526	Atrn
rno-miR-485	280670	Prosapip1
rno-miR-485	117559	Sv2a
rno-miR-485	83535	Kcnj11
rno-miR-195	83510	Lypla2
rno-miR-195	64366	Calu
rno-miR-195	64846	Slc13a3
rno-miR-195	64527	Pdap1
rno-miR-195	361765	Btrc
rno-miR-195	290669	Gatad2a
rno-miR-195	83825	Dclk1
rno-miR-195	294289	Zbtb9
rno-miR-195	287942	Crkl
rno-miR-195	308417	Pvrl2
rno-miR-195	24408	Grin1
rno-miR-195	58812	Apln
rno-miR-195	65142	Arl2
rno-miR-195	171102	Cdc25a
rno-miR-195	25501	Nxph1
rno-miR-195	29211	Sptbn2
rno-miR-195	25558	Stxbp1
rno-miR-195	114101	Cds2
rno-miR-195	84396	Atp1b4
rno-miR-195	25157	Plagl1
rno-miR-195	114485	Dmtf1
rno-miR-195	29422	Chrne
rno-miR-195	312495	Cyp26b1
rno-miR-195	64529	Ctsb
rno-miR-195	29755	Colq
rno-miR-195	498160	Zkscan1
rno-miR-195	307649	Ciapin1
rno-miR-195	361233	Ssr1
rno-miR-195	84010	Dll1
rno-miR-195	117542	Baiap2
rno-miR-195	363026	Carm1
rno-miR-195	312903	Tram1
rno-miR-195	308937	Wee1
rno-miR-195	287716	Psme3
rno-miR-195	307288	Gramd3
rno-miR-195	315611	Scn4b
rno-miR-195	360896	Esrrg
rno-miR-195	84026	Dnaja2
rno-miR-195	287721	Vat1
rno-miR-195	25576	Ywhah
rno-miR-195	29619	Btg2
rno-miR-195	362162	Arfgap2
rno-miR-195	140940	Arf3
rno-miR-195	364981	Scoc
rno-miR-195	29578	Hnrnpa1
rno-miR-195	140722	Caskin1
rno-miR-195	309111	Slc25a22
rno-miR-195	362453	Crebl2
rno-miR-195	54283	Pfkfb4
rno-miR-195	192268	Gls2
rno-miR-195	361729	Cybasc3
rno-miR-195	29223	Ak3l1
rno-miR-195	24716	Ret
rno-miR-195	64476	Mfn2
rno-miR-195	25445	Fosl1
rno-miR-195	307973	Def8
rno-miR-195	25624	Vamp1
rno-miR-195	315648	Ppp2r1b
rno-miR-195	24225	Bdnf
rno-miR-195	116668	Myt1l
rno-miR-195	117242	Odz2
rno-miR-195	298410	Cmpk1
rno-miR-195	60434	Bcl2l2
rno-miR-195	407756	Btla
rno-miR-195	83504	Kl
rno-miR-195	245920	Cxcl10
rno-miR-195	64562	Prkab2
rno-miR-195	360678	Arhgdia
rno-miR-195	25151	Igf2r
rno-miR-195	192270	Ppap2b
rno-miR-195	361442	Sipa1l2
rno-miR-195	24954	Insr
rno-miR-195	79428	Luzp1
rno-miR-195	25715	Slc11a2
rno-miR-195	84594	Nfs1
rno-miR-195	81507	Bmpr1a
rno-miR-195	117514	Txnip
rno-miR-195	363062	Dixdc1
rno-miR-30a	314323	Flvcr2
rno-miR-30a	245957	Ddx46
rno-miR-30a	64366	Calu
rno-miR-30a	25467	Irs1
rno-miR-30a	25356	Cntn2
rno-miR-30a	313994	Klf11
rno-miR-30a	25162	Sp4
rno-miR-30a	113983	Pitx1
rno-miR-30a	117020	Mcf2l
rno-miR-30a	171136	Cblb
rno-miR-30a	365963	Lhx8
rno-miR-30a	365395	Clcf1
rno-miR-30a	29464	Slc6a6
rno-miR-30a	64469	Slc30a4
rno-miR-30a	24629	Pdgfrb
rno-miR-30a	171126	Ap3m1
rno-miR-30a	64475	P4ha1
rno-miR-30a	117538	Wipf1
rno-miR-30a	60443	Epn2
rno-miR-30a	116486	Sec14l2
rno-miR-30a	304791	Ripk5
rno-miR-30a	306860	Gcnt2
rno-miR-30a	312132	Tmem106b
rno-miR-30a	192248	Cdh13
rno-miR-30a	64513	Pawr
rno-miR-30a	117059	Calb2
rno-miR-30a	260323	Snx27
rno-miR-30a	297801	Xkr4
rno-miR-30a	58838	Sh2b3
rno-miR-30a	60357	Prom1
rno-miR-30a	24239	Cacna1c
rno-miR-30a	24399	Glud1
rno-miR-30a	65153	Freq
rno-miR-30a	288031	Fam43a
rno-miR-30a	24413	Nr3c1
rno-miR-30a	140593	Siah2
rno-miR-30a	81634	Actn1
rno-miR-30a	25279	Cyp24a1
rno-miR-30a	25738	Plcg1
rno-miR-30a	81746	Pggt1b
rno-miR-30a	619573	Fam104a
rno-miR-30a	25402	Casp3
rno-miR-30a	308890	Btbd10
rno-miR-30a	65031	Doc2a
rno-miR-30a	140923	Bnip3l
rno-miR-30a	25671	Smad1
rno-miR-30a	362423	Rassf4
rno-miR-30a	24225	Bdnf
rno-miR-30a	25721	Got2
rno-miR-30a	288734	Chfr
rno-miR-30a	64521	Tspan2
rno-miR-30a	24174	Adra2b
rno-miR-9	293454	Ubfd1
rno-miR-9	299923	Ndrg1
rno-miR-9	25216	Sdc1
rno-miR-9	25271	Rxra
rno-miR-9	25485	Myo1d
rno-miR-9	294804	Rai14
rno-miR-9	289881	Dr1
rno-miR-9	117538	Wipf1
rno-miR-9	361212	Rnf44
rno-miR-9	29619	Btg2
rno-miR-9	304791	Ripk5
rno-miR-9	361732	Tmem109
rno-miR-9	83805	Src
rno-miR-9	116458	Ipo13
rno-miR-9	501665	Slc10a3
rno-miR-9	287005	Camk2n1
rno-miR-9	293344	Arfip2
rno-miR-9	294011	Sfxn2
rno-miR-9	363035	Zbtb44
rno-miR-9	79210	Fstl1
rno-miR-9	81679	Jup
rno-miR-9	64828	B4galnt1
rno-miR-9	64203	Bcat2
rno-miR-9	81655	Dync1li2
rno-miR-9	171102	Cdc25a
rno-miR-9	83833	Smarcd2
rno-miR-9	298982	Maea
rno-miR-9	29223	Ak3l1
rno-miR-9	365751	Trim55
rno-miR-9	63852	Pter
rno-miR-9	366568	Slc30a3
rno-miR-9	170906	Zdhhc7
rno-miR-9	315136	Cbx6
rno-miR-9	25615	Sdc2
rno-miR-9	25550	Slc1a1
rno-miR-9	362962	Cbx7
rno-miR-9	25148	Egr3
rno-miR-9	171373	Slc12a5
rno-miR-9	310849	Sgms2
rno-miR-9	498796	Fam107b
rno-miR-9	25682	Ppard
rno-miR-9	79559	Alcam
rno-miR-9	360571	Rab34
rno-miR-9	64187	Arl1
rno-miR-9	54281	Furin
rno-miR-9	94268	Efna1
rno-miR-9	65278	Csnk1g2
rno-miR-9	116597	Opcml
rno-miR-9	300674	Arcn1
rno-miR-9	89812	Pip4k2b
rno-miR-9	192256	Pja2
rno-miR-9	24916	Rnf112
rno-miR-9	84551	Slc7a8
rno-miR-9	64442	St3gal2
rno-miR-9	365468	Lzts2
rno-miR-9	114485	Dmtf1
rno-miR-9	308023	Ssx2ip
rno-miR-9	266777	Nptx1
rno-miR-9	619549	Ppapdc2
rno-miR-9	83614	Pias3
rno-miR-9	308326	Znf667
rno-miR-9	29440	Slc26a4
rno-miR-9	117045	Eif4e
rno-miR-9	64646	Hist3h2a
rno-miR-9	498160	Zkscan1
rno-miR-9	54702	Egln3
rno-miR-9	85265	Jub
rno-miR-9	360678	Arhgdia
rno-miR-9	298091	Slc31a2
rno-miR-9	24184	Ak2
rno-miR-9	60374	Lmna
rno-miR-9	85431	Nox4
rno-miR-9	303336	Wsb1
rno-miR-9	140666	Rcan2
rno-miR-9	288908	Cc2d1a
rno-miR-9	60331	Atxn3
rno-miR-9	362339	Creb3l2
rno-miR-9	26759	Acot7
rno-miR-9	116663	Dusp6
rno-miR-9	64194	Insig1
rno-miR-9	316035	Cmtm6
rno-miR-9	312903	Tram1
rno-miR-9	24590	Mme
rno-miR-9	286973	Elavl2
rno-miR-9	360492	Hn1l
rno-miR-9	170818	Icmt
rno-miR-9	360942	Pcdh7
rno-miR-9	94338	Smpd3
rno-miR-9	29192	Psen1
rno-miR-9	171093	Shank2
rno-miR-31	360230	Stk40
rno-miR-31	25186	Efnb1
rno-miR-31	362093	Wdr5
rno-miR-31	29140	Snn
rno-miR-31	25104	Pc
rno-miR-31	316516	Tmbim1
rno-miR-31	619566	Cdca7l
rno-miR-31	362401	Tmem43
rno-miR-31	286973	Elavl2
rno-miR-28	25216	Sdc1
rno-miR-28	25747	Ppara
rno-miR-28	305482	Mtmr3
rno-miR-28	64443	Gpr88
rno-miR-28	499672	Cdc42se1
rno-miR-28	84551	Slc7a8
rno-miR-28	94270	Nnat
rno-miR-28	298091	Slc31a2
rno-miR-25	29628	Gria3
rno-miR-25	304546	Git2
rno-miR-25	79212	Slc6a1
rno-miR-25	171100	Angptl2
rno-miR-25	59318	Negr1
rno-miR-25	29517	Sgk1
rno-miR-25	361212	Rnf44
rno-miR-25	171086	Trak2
rno-miR-25	29619	Btg2
rno-miR-25	304791	Ripk5
rno-miR-25	29140	Snn
rno-miR-25	246760	Mafk
rno-miR-25	83629	Slc12a2
rno-miR-25	78975	Prkaa2
rno-miR-25	25262	Itpr1
rno-miR-25	24239	Cacna1c
rno-miR-25	309175	Cdc42ep2
rno-miR-25	58961	Azin1
rno-miR-25	79210	Fstl1
rno-miR-25	64631	Ube2g1
rno-miR-25	64203	Bcat2
rno-miR-25	84487	Slc17a6
rno-miR-25	81741	Pctk1
rno-miR-25	114862	Cacna1h
rno-miR-25	261736	Cops2
rno-miR-25	619566	Cdca7l
rno-miR-25	116490	Snai1
rno-miR-25	171373	Slc12a5
rno-miR-25	363448	Dynlt3
rno-miR-25	171337	Rap1b
rno-miR-25	315134	Josd1
rno-miR-25	289827	Ugp2
rno-miR-25	192126	Dab2ip
rno-miR-25	60355	Nsf
rno-miR-25	310698	Dclk2
rno-miR-25	315265	Twf1
rno-miR-25	54348	Stk39
rno-miR-25	171109	Dusp5
rno-miR-25	64194	Insig1
rno-miR-25	316415	Fam126b
rno-miR-25	364050	Wdr42a
rno-miR-25	246334	Tp63
rno-miR-25	64832	Cplx1
rno-miR-25	303584	Plekhm1
rno-miR-455	171086	Trak2
rno-miR-455	25501	Nxph1
rno-miR-455	24923	Stx1b
rno-miR-455	300075	Tomm22
