# Supplementary material for: Profile of MicroRNAs following Rat Sciatic Nerve Injury by Deep Sequencing: Implication for Mechanisms of Nerve Regeneration
Source: PLoS One. 2011 Sep 13;6(9):e24612. doi: 10.1371/journal.pone.0024612 (PMC3172250; doi:10.1371/journal.pone.0024612)
Supplement: Table S5 — Intersected targets for conserved miRNA of D9. (XLS) [file pone.0024612.s005.xls]

## Sheet: Sheet1
Table S5. Intersected targets for conserved miRNA of D9.
rno-miR-126	50719	Slc7a5
rno-miR-126	83722	Plk2
rno-miR-126	54293	Rgs3
rno-miR-206	56011	Ywhab
rno-miR-206	362599	Trappc3
rno-miR-206	25283	Gclc
rno-miR-206	24323	Edn1
rno-miR-206	304983	Tagln2
rno-miR-206	360950	Wdr1
rno-miR-206	295347	Rap1a
rno-miR-206	50554	Smad4
rno-miR-206	171113	Blcap
rno-miR-206	24803	Vamp2
rno-miR-206	64185	Cap1
rno-miR-206	364298	Tmem55b
rno-miR-206	406165	Agpat1
rno-miR-206	24697	Ptpn1
rno-miR-206	64169	Necab1
rno-miR-206	29497	Ptbp1
rno-miR-206	140940	Arf3
rno-miR-206	81635	Adar
rno-miR-206	362453	Crebl2
rno-miR-206	29610	Tgfbr3
rno-miR-206	24596	Ngfr
rno-miR-206	64047	Lrat
rno-miR-206	24225	Bdnf
rno-miR-206	25716	Syt1
rno-miR-206	291444	Prrc1
rno-miR-206	296278	Pdrg1
rno-miR-206	64020	Gpr85
rno-miR-206	25643	Gnai3
rno-miR-206	117596	Atp6v1b2
rno-miR-206	25096	Pld1
rno-miR-206	315134	Josd1
rno-miR-206	80881	Serp1
rno-miR-206	300674	Arcn1
rno-miR-206	291259	Zmynd11
rno-miR-206	309172	Frmd8
rno-miR-206	313647	Hp1bp3
rno-miR-206	79215	Mtpn
rno-miR-206	29278	Lasp1
rno-miR-206	293673	Eif1ad
rno-miR-206	83689	Cd164
rno-miR-206	83614	Pias3
rno-miR-206	24831	Thrb
rno-miR-206	54241	Cltc
rno-miR-206	363452	Otud5
rno-miR-206	315265	Twf1
rno-miR-206	25675	Hmgcr
rno-miR-206	303439	Mmd
rno-miR-206	60562	Stx6
rno-miR-206	57233	Isl2
rno-miR-206	140666	Rcan2
rno-miR-206	59076	Grk6
rno-miR-206	78961	Golph3
rno-miR-206	25152	Map1a
rno-miR-206	192280	Ppp1r3b
rno-miR-206	81673	Gtf2b
rno-miR-206	360477	N-pac
rno-miR-206	80843	Sec61a1
rno-miR-206	246771	Slc25a25
rno-miR-382	29710	Scn8a
rno-miR-382	25528	Sirpa
rno-miR-382	24225	Bdnf
rno-miR-382	25716	Syt1
rno-miR-382	360564	Tax1bp3
rno-miR-382	282838	Gm2a
rno-miR-382	287280	Skp1
rno-miR-382	60562	Stx6
rno-miR-206	56011	Ywhab
rno-miR-206	24242	Calm1
rno-miR-206	50689	Mapk3
rno-miR-206	29631	Bet1
rno-miR-206	362599	Trappc3
rno-miR-206	291948	Pgrmc1
rno-miR-206	25283	Gclc
rno-miR-206	117526	Tbp
rno-miR-206	24323	Edn1
rno-miR-206	287765	Ddx5
rno-miR-206	56611	Anxa2
rno-miR-206	304983	Tagln2
rno-miR-206	64161	Pi4ka
rno-miR-206	171113	Blcap
rno-miR-206	259275	Ostf1
rno-miR-206	24803	Vamp2
rno-miR-206	362691	Tmem178
rno-miR-206	364298	Tmem55b
rno-miR-206	406165	Agpat1
rno-miR-206	24482	Igf1
rno-miR-206	29721	Hivep2
rno-miR-206	63868	Hspd1
rno-miR-206	114490	Cited2
rno-miR-206	25578	Ywhaz
rno-miR-206	288701	Sfrs9
rno-miR-206	89816	Picalm
rno-miR-206	287721	Vat1
rno-miR-206	140940	Arf3
rno-miR-206	311846	Lrrc8a
rno-miR-206	293627	Tspan4
rno-miR-206	315608	Ube4a
rno-miR-206	252919	Slc38a3
rno-miR-206	79124	Anxa4
rno-miR-206	361825	Smarcb1
rno-miR-206	58961	Azin1
rno-miR-206	29279	Meox2
rno-miR-206	309111	Slc25a22
rno-miR-206	362453	Crebl2
rno-miR-206	293098	Tmem135
rno-miR-206	309828	Tspyl4
rno-miR-206	24518	Jund
rno-miR-206	29610	Tgfbr3
rno-miR-206	362110	Cdk9
rno-miR-206	24225	Bdnf
rno-miR-206	295401	Lppr4
rno-miR-206	25716	Syt1
rno-miR-206	24356	Ets1
rno-miR-206	171396	Sulf1
rno-miR-206	64020	Gpr85
rno-miR-206	296318	Ndrg3
rno-miR-206	24786	Sod1
rno-miR-206	117259	Sfrs10
rno-miR-206	25096	Pld1
rno-miR-206	315134	Josd1
rno-miR-206	80881	Serp1
rno-miR-206	300674	Arcn1
rno-miR-206	58853	Nr4a3
rno-miR-206	499672	Cdc42se1
rno-miR-206	309172	Frmd8
rno-miR-206	295106	Ift80
rno-miR-206	25586	Alpl
rno-miR-206	83614	Pias3
rno-miR-206	64367	Ppib
rno-miR-206	54241	Cltc
rno-miR-206	117056	H3f3b
rno-miR-206	117045	Eif4e
rno-miR-206	192129	Tmem49
rno-miR-206	24392	Gja1
rno-miR-206	315265	Twf1
rno-miR-206	303439	Mmd
rno-miR-206	85265	Jub
rno-miR-206	117280	Hnrnpu
rno-miR-206	54321	Cnn3
rno-miR-206	60562	Stx6
rno-miR-206	83567	Mchr1
rno-miR-206	291713	Rit2
rno-miR-206	24653	Pla2g4a
rno-miR-206	59076	Grk6
rno-miR-206	293497	Kctd13
rno-miR-206	310710	Sec22b
rno-miR-206	25152	Map1a
rno-miR-206	192280	Ppp1r3b
rno-miR-206	117282	Hnrnpk
rno-miR-206	297804	Plag1
rno-miR-206	29150	Matr3
rno-miR-206	362911	Mal2
rno-miR-206	58852	Nr1h3
rno-miR-206	500112	Gimap8
rno-miR-206	246771	Slc25a25
rno-miR-382	171115	Pde5a
rno-miR-382	360564	Tax1bp3
rno-miR-382	60460	Hspa2
rno-miR-382	59318	Negr1
rno-miR-382	287280	Skp1
rno-miR-382	54241	Cltc
rno-miR-382	171361	Eef1a1
rno-miR-382	60562	Stx6
rno-miR-382	64631	Ube2g1
rno-miR-382	501157	Rpe
rno-miR-382	619573	Fam104a
rno-miR-382	286896	Sgpl1
rno-miR-382	298079	Aldh1b1
rno-miR-382	25528	Sirpa
rno-miR-382	25716	Syt1
