# Supplementary material for: Profile of MicroRNAs following Rat Sciatic Nerve Injury by Deep Sequencing: Implication for Mechanisms of Nerve Regeneration
Source: PLoS One. 2011 Sep 13;6(9):e24612. doi: 10.1371/journal.pone.0024612 (PMC3172250; doi:10.1371/journal.pone.0024612)
Supplement: Table S6 — Intersected targets for conserved miRNA of S6. (XLS) [file pone.0024612.s006.xls]

## Sheet: Sheet1
Table S6. Intersected targets for conserved miRNA of S6.
rno-miR-378	171396	Sulf1
rno-miR-378	24370	Foxg1
rno-miR-378	65278	Csnk1g2
rno-miR-378	192215	Slc9a5
rno-miR-378	60434	Bcl2l2
rno-miR-378	304300	Papolb
rno-miR-378	117056	H3f3b
rno-miR-378	81654	Dlat
rno-miR-378	79210	Fstl1
rno-miR-378	362630	Fusip1
rno-miR-378	361842	Sar1a
rno-miR-378	365751	Trim55
rno-miR-16	366734	Bag5
rno-miR-16	293454	Ubfd1
rno-miR-16	29737	Kcnab1
rno-miR-16	83510	Lypla2
rno-miR-16	171121	Ppp6c
rno-miR-16	64366	Calu
rno-miR-16	50689	Mapk3
rno-miR-16	64846	Slc13a3
rno-miR-16	393087	Pcdha5
rno-miR-16	297695	Wbp11
rno-miR-16	117526	Tbp
rno-miR-16	116742	Pcdha13
rno-miR-16	364879	Isoc1
rno-miR-16	29699	Prkar2a
rno-miR-16	360896	Esrrg
rno-miR-16	303567	Tmub2
rno-miR-16	116741	Pcdha4
rno-miR-16	303059	Ccnjl
rno-miR-16	288498	Wipi2
rno-miR-16	54355	Rassf5
rno-miR-16	54398	Ppt2
rno-miR-16	83685	Capn6
rno-miR-16	309420	Fam122a
rno-miR-16	113961	Gorasp2
rno-miR-16	84026	Dnaja2
rno-miR-16	25330	Lipe
rno-miR-16	24176	Adrb2
rno-miR-16	288710	Rnf10
rno-miR-16	361765	Btrc
rno-miR-16	287721	Vat1
rno-miR-16	29517	Sgk1
rno-miR-16	116646	Tpt1
rno-miR-16	289992	Fermt2
rno-miR-16	25576	Ywhah
rno-miR-16	24703	Raf1
rno-miR-16	362490	Tmem55a
rno-miR-16	360891	Enah
rno-miR-16	290669	Gatad2a
rno-miR-16	361454	Ccdc28a
rno-miR-16	29619	Btg2
rno-miR-16	83825	Dclk1
rno-miR-16	58958	Nup210
rno-miR-16	286906	Pdia6
rno-miR-16	114764	Mapre1
rno-miR-16	89813	Pdk4
rno-miR-16	294289	Zbtb9
rno-miR-16	499417	Sumo3
rno-miR-16	64158	Tuba1a
rno-miR-16	83629	Slc12a2
rno-miR-16	393088	Pcdha6
rno-miR-16	364981	Scoc
rno-miR-16	287942	Crkl
rno-miR-16	117180	Csde1
rno-miR-16	298436	Tspan1
rno-miR-16	362320	Fam133b
rno-miR-16	309175	Cdc42ep2
rno-miR-16	304984	Ccdc19
rno-miR-16	116647	Nlgn1
rno-miR-16	363035	Zbtb44
rno-miR-16	309111	Slc25a22
rno-miR-16	25577	Ywhaq
rno-miR-16	362453	Crebl2
rno-miR-16	394223	Pcdha11
rno-miR-16	64060	Vps33b
rno-miR-16	54283	Pfkfb4
rno-miR-16	25694	Has2
rno-miR-16	64088	Snx16
rno-miR-16	65142	Arl2
rno-miR-16	192268	Gls2
rno-miR-16	29610	Tgfbr3
rno-miR-16	361729	Cybasc3
rno-miR-16	81655	Dync1li2
rno-miR-16	171102	Cdc25a
rno-miR-16	29223	Ak3l1
rno-miR-16	64476	Mfn2
rno-miR-16	500727	Cdca4
rno-miR-16	25501	Nxph1
rno-miR-16	393086	Pcdha2
rno-miR-16	307973	Def8
rno-miR-16	25624	Vamp1
rno-miR-16	81516	Smad7
rno-miR-16	315648	Ppp2r1b
rno-miR-16	24225	Bdnf
rno-miR-16	116668	Myt1l
rno-miR-16	499390	Sfrs16
rno-miR-16	50866	Rab4b
rno-miR-16	393091	Pcdhac1
rno-miR-16	294207	Ppp1r11
rno-miR-16	29211	Sptbn2
rno-miR-16	493810	Capza2
rno-miR-16	261736	Cops2
rno-miR-16	619566	Cdca7l
rno-miR-16	288064	Kpna1
rno-miR-16	116779	Pcdha12
rno-miR-16	171105	Lnpep
rno-miR-16	29134	Axin2
rno-miR-16	114095	Stxbp3
rno-miR-16	54281	Furin
rno-miR-16	25643	Gnai3
rno-miR-16	286758	Aqp11
rno-miR-16	170851	Map2k1
rno-miR-16	363989	Phlda3
rno-miR-16	116781	Pcdha8
rno-miR-16	362048	Tspan5
rno-miR-16	25558	Stxbp1
rno-miR-16	116778	Pcdha10
rno-miR-16	89827	Ddx39
rno-miR-16	60434	Bcl2l2
rno-miR-16	407756	Btla
rno-miR-16	117515	2011-09-02
rno-miR-16	64369	Ppap2a
rno-miR-16	367113	Lrrc1
rno-miR-16	94202	Ptprr
rno-miR-16	84396	Atp1b4
rno-miR-16	114485	Dmtf1
rno-miR-16	300253	Eif4b
rno-miR-16	116780	Pcdha3
rno-miR-16	498407	Purb
rno-miR-16	83689	Cd164
rno-miR-16	308457	Egln2
rno-miR-16	312495	Cyp26b1
rno-miR-16	306587	Tcta
rno-miR-16	294846	Znf622
rno-miR-16	315548	Srpr
rno-miR-16	298549	Fam54b
rno-miR-16	117045	Eif4e
rno-miR-16	29357	Smad2
rno-miR-16	29755	Colq
rno-miR-16	84005	Eif2b2
rno-miR-16	24694	Pth
rno-miR-16	498160	Zkscan1
rno-miR-16	303439	Mmd
rno-miR-16	171447	Lphn2
rno-miR-16	360678	Arhgdia
rno-miR-16	192270	Ppap2b
rno-miR-16	25151	Igf2r
rno-miR-16	291796	Usp14
rno-miR-16	307649	Ciapin1
rno-miR-16	24399	Glud1
rno-miR-16	65154	Wisp1
rno-miR-16	361233	Ssr1
rno-miR-16	84010	Dll1
rno-miR-16	289388	G0s2
rno-miR-16	65153	Freq
rno-miR-16	303336	Wsb1
rno-miR-16	140583	Chek1
rno-miR-16	361442	Sipa1l2
rno-miR-16	450224	Omg
rno-miR-16	363026	Carm1
rno-miR-16	293886	Cdc37l1
rno-miR-16	24954	Insr
rno-miR-16	117281	Ppp2r1a
rno-miR-16	312903	Tram1
rno-miR-16	308937	Wee1
rno-miR-16	393092	Pcdhac2
rno-miR-16	369016	Myadm
rno-miR-16	50688	Cacnb1
rno-miR-16	298012	Rad23b
rno-miR-16	393089	Pcdha7
rno-miR-16	362418	Irak2
rno-miR-16	25715	Slc11a2
rno-miR-16	287543	Tnfaip1
rno-miR-16	360643	Cdc27
rno-miR-16	171050	Mobkl3
rno-miR-16	84594	Nfs1
rno-miR-16	393085	Pcdha1
rno-miR-16	117514	Txnip
rno-miR-16	307288	Gramd3
rno-miR-16	113976	Acsl4
rno-miR-16	363062	Dixdc1
rno-miR-195	366734	Bag5
rno-miR-195	293454	Ubfd1
rno-miR-195	29737	Kcnab1
rno-miR-195	83510	Lypla2
rno-miR-195	171121	Ppp6c
rno-miR-195	64366	Calu
rno-miR-195	50689	Mapk3
rno-miR-195	64846	Slc13a3
rno-miR-195	393087	Pcdha5
rno-miR-195	297695	Wbp11
rno-miR-195	117526	Tbp
rno-miR-195	116742	Pcdha13
rno-miR-195	364879	Isoc1
rno-miR-195	29699	Prkar2a
rno-miR-195	360896	Esrrg
rno-miR-195	303567	Tmub2
rno-miR-195	116741	Pcdha4
rno-miR-195	303059	Ccnjl
rno-miR-195	288498	Wipi2
rno-miR-195	54355	Rassf5
rno-miR-195	54398	Ppt2
rno-miR-195	83685	Capn6
rno-miR-195	309420	Fam122a
rno-miR-195	113961	Gorasp2
rno-miR-195	84026	Dnaja2
rno-miR-195	25330	Lipe
rno-miR-195	24176	Adrb2
rno-miR-195	288710	Rnf10
rno-miR-195	361765	Btrc
rno-miR-195	287721	Vat1
rno-miR-195	29517	Sgk1
rno-miR-195	116646	Tpt1
rno-miR-195	289992	Fermt2
rno-miR-195	25576	Ywhah
rno-miR-195	24703	Raf1
rno-miR-195	362490	Tmem55a
rno-miR-195	360891	Enah
rno-miR-195	290669	Gatad2a
rno-miR-195	361454	Ccdc28a
rno-miR-195	29619	Btg2
rno-miR-195	83825	Dclk1
rno-miR-195	58958	Nup210
rno-miR-195	286906	Pdia6
rno-miR-195	114764	Mapre1
rno-miR-195	89813	Pdk4
rno-miR-195	294289	Zbtb9
rno-miR-195	499417	Sumo3
rno-miR-195	64158	Tuba1a
rno-miR-195	83629	Slc12a2
rno-miR-195	393088	Pcdha6
rno-miR-195	364981	Scoc
rno-miR-195	287942	Crkl
rno-miR-195	117180	Csde1
rno-miR-195	298436	Tspan1
rno-miR-195	362320	Fam133b
rno-miR-195	309175	Cdc42ep2
rno-miR-195	304984	Ccdc19
rno-miR-195	116647	Nlgn1
rno-miR-195	363035	Zbtb44
rno-miR-195	309111	Slc25a22
rno-miR-195	25577	Ywhaq
rno-miR-195	362453	Crebl2
rno-miR-195	394223	Pcdha11
rno-miR-195	64060	Vps33b
rno-miR-195	54283	Pfkfb4
rno-miR-195	25694	Has2
rno-miR-195	64088	Snx16
rno-miR-195	58812	Apln
rno-miR-195	65142	Arl2
rno-miR-195	192268	Gls2
rno-miR-195	29610	Tgfbr3
rno-miR-195	361729	Cybasc3
rno-miR-195	81655	Dync1li2
rno-miR-195	171102	Cdc25a
rno-miR-195	29223	Ak3l1
rno-miR-195	64476	Mfn2
rno-miR-195	500727	Cdca4
rno-miR-195	25501	Nxph1
rno-miR-195	393086	Pcdha2
rno-miR-195	25624	Vamp1
rno-miR-195	81516	Smad7
rno-miR-195	315648	Ppp2r1b
rno-miR-195	24225	Bdnf
rno-miR-195	116668	Myt1l
rno-miR-195	499390	Sfrs16
rno-miR-195	50866	Rab4b
rno-miR-195	393091	Pcdhac1
rno-miR-195	294207	Ppp1r11
rno-miR-195	29211	Sptbn2
rno-miR-195	493810	Capza2
rno-miR-195	261736	Cops2
rno-miR-195	619566	Cdca7l
rno-miR-195	288064	Kpna1
rno-miR-195	116779	Pcdha12
rno-miR-195	171105	Lnpep
rno-miR-195	29134	Axin2
rno-miR-195	114095	Stxbp3
rno-miR-195	54281	Furin
rno-miR-195	25643	Gnai3
rno-miR-195	286758	Aqp11
rno-miR-195	170851	Map2k1
rno-miR-195	117548	Kif1b
rno-miR-195	363989	Phlda3
rno-miR-195	116781	Pcdha8
rno-miR-195	362048	Tspan5
rno-miR-195	25558	Stxbp1
rno-miR-195	116778	Pcdha10
rno-miR-195	89827	Ddx39
rno-miR-195	60434	Bcl2l2
rno-miR-195	407756	Btla
rno-miR-195	117515	2011-09-02
rno-miR-195	64369	Ppap2a
rno-miR-195	367113	Lrrc1
rno-miR-195	94202	Ptprr
rno-miR-195	84396	Atp1b4
rno-miR-195	114485	Dmtf1
rno-miR-195	300253	Eif4b
rno-miR-195	116780	Pcdha3
rno-miR-195	498407	Purb
rno-miR-195	83689	Cd164
rno-miR-195	308457	Egln2
rno-miR-195	312495	Cyp26b1
rno-miR-195	306587	Tcta
rno-miR-195	294846	Znf622
rno-miR-195	315548	Srpr
rno-miR-195	298549	Fam54b
rno-miR-195	117045	Eif4e
rno-miR-195	29357	Smad2
rno-miR-195	29755	Colq
rno-miR-195	84005	Eif2b2
rno-miR-195	24694	Pth
rno-miR-195	498160	Zkscan1
rno-miR-195	303439	Mmd
rno-miR-195	171447	Lphn2
rno-miR-195	360678	Arhgdia
rno-miR-195	192270	Ppap2b
rno-miR-195	25151	Igf2r
rno-miR-195	291796	Usp14
rno-miR-195	307649	Ciapin1
rno-miR-195	24399	Glud1
rno-miR-195	65154	Wisp1
rno-miR-195	361233	Ssr1
rno-miR-195	84010	Dll1
rno-miR-195	289388	G0s2
rno-miR-195	65153	Freq
rno-miR-195	303336	Wsb1
rno-miR-195	140583	Chek1
rno-miR-195	361442	Sipa1l2
rno-miR-195	450224	Omg
rno-miR-195	363026	Carm1
rno-miR-195	293886	Cdc37l1
rno-miR-195	24954	Insr
rno-miR-195	117281	Ppp2r1a
rno-miR-195	312903	Tram1
rno-miR-195	308937	Wee1
rno-miR-195	393092	Pcdhac2
rno-miR-195	369016	Myadm
rno-miR-195	50688	Cacnb1
rno-miR-195	298012	Rad23b
rno-miR-195	393089	Pcdha7
rno-miR-195	362418	Irak2
rno-miR-195	25715	Slc11a2
rno-miR-195	287543	Tnfaip1
rno-miR-195	360643	Cdc27
rno-miR-195	171050	Mobkl3
rno-miR-195	84594	Nfs1
rno-miR-195	393085	Pcdha1
rno-miR-195	117514	Txnip
rno-miR-195	307288	Gramd3
rno-miR-195	113976	Acsl4
rno-miR-195	363062	Dixdc1
rno-miR-134	360230	Stk40
rno-miR-134	303470	Myst2
rno-miR-134	64469	Slc30a4
rno-miR-134	301618	Ppp1r7
rno-miR-134	24617	Serpine1
rno-miR-134	306141	Spry2
rno-miR-134	50645	Rab27a
rno-miR-134	361888	Sfrs12ip1
rno-miR-340-5p	291677	Dnajc18
rno-miR-340-5p	363192	Klhdc3
rno-miR-340-5p	50659	Nr2c2
rno-miR-340-5p	24667	Ppm1b
rno-miR-340-5p	316435	Cyp20a1
rno-miR-340-5p	24660	Pmp22
rno-miR-340-5p	171113	Blcap
rno-miR-340-5p	84357	Sh3kbp1
rno-miR-340-5p	29187	Cd69
rno-miR-340-5p	305203	Paqr3
rno-miR-340-5p	116658	Cntn4
rno-miR-340-5p	50938	Cdon
rno-miR-340-5p	24686	Prnp
rno-miR-340-5p	60443	Epn2
rno-miR-340-5p	54284	Pitx2
rno-miR-340-5p	306141	Spry2
rno-miR-340-5p	363869	Ubl3
rno-miR-340-5p	365872	Aph1a
rno-miR-340-5p	29748	Ppp3r1
rno-miR-340-5p	25314	Emp1
rno-miR-340-5p	25690	Ahr
rno-miR-340-5p	24907	Dmd
rno-miR-340-5p	266601	Tomm20
rno-miR-340-5p	25577	Ywhaq
rno-miR-340-5p	79252	Adamts1
rno-miR-340-5p	63879	Xiap
rno-miR-340-5p	58812	Apln
rno-miR-340-5p	24413	Nr3c1
rno-miR-340-5p	309419	Pip5k1b
rno-miR-340-5p	25325	Il10
rno-miR-340-5p	24811	Tap1
rno-miR-340-5p	79223	Gk
rno-miR-340-5p	192110	Pou3f1
rno-miR-340-5p	305156	Arhgap24
rno-miR-340-5p	287927	Ube2v2
rno-miR-340-5p	25148	Egr3
rno-miR-340-5p	171373	Slc12a5
rno-miR-340-5p	287633	Lrrc59
rno-miR-340-5p	81830	Rab11a
rno-miR-340-5p	29464	Slc6a6
rno-miR-340-5p	291259	Zmynd11
rno-miR-340-5p	287278	Cdkn2aipnl
rno-miR-340-5p	25692	Plat
rno-miR-340-5p	117026	Apbb3
rno-miR-340-5p	360970	Cabp7
rno-miR-340-5p	79215	Mtpn
rno-miR-340-5p	287280	Skp1
rno-miR-340-5p	312495	Cyp26b1
rno-miR-340-5p	266777	Nptx1
rno-miR-340-5p	117056	H3f3b
rno-miR-340-5p	313323	Psip1
rno-miR-340-5p	192129	Tmem49
rno-miR-340-5p	288092	Tmem39a
rno-miR-340-5p	56064	Nptn
rno-miR-340-5p	315509	Jam3
rno-miR-340-5p	24943	Plp1
rno-miR-340-5p	25650	Atp1b1
rno-miR-340-5p	59303	Tmem33
rno-miR-340-5p	50690	Slc6a8
rno-miR-340-5p	59324	Kcnk1
rno-miR-340-5p	114637	Hmgn2
rno-miR-340-5p	25613	Ptprz1
rno-miR-340-5p	246334	Tp63
rno-miR-340-5p	171050	Mobkl3
rno-miR-340-5p	362138	Rbms1
rno-miR-340-5p	307288	Gramd3
rno-miR-340-5p	24242	Calm1
rno-miR-340-5p	311346	Lrrc57
rno-miR-340-5p	306260	Capn7
rno-miR-340-5p	311130	Prkra
rno-miR-340-5p	25687	Cald1
rno-miR-340-5p	287765	Ddx5
rno-miR-340-5p	311039	Galnt13
rno-miR-340-5p	25585	Id3
rno-miR-340-5p	288182	Cldnd1
rno-miR-340-5p	29221	Arg1
rno-miR-340-5p	50554	Smad4
rno-miR-340-5p	29458	Neurod1
rno-miR-340-5p	83840	Rps6kb1
rno-miR-340-5p	286932	Vps54
rno-miR-340-5p	24482	Igf1
rno-miR-340-5p	29721	Hivep2
rno-miR-340-5p	361999	Anp32e
rno-miR-340-5p	289992	Fermt2
rno-miR-340-5p	315033	Spag1
rno-miR-340-5p	25515	Plk1
rno-miR-340-5p	312132	Tmem106b
rno-miR-340-5p	24778	Slc2a1
rno-miR-340-5p	364981	Scoc
rno-miR-340-5p	79113	Fgr
rno-miR-340-5p	311406	Dusp2
rno-miR-340-5p	288280	Ncam2
rno-miR-340-5p	363035	Zbtb44
rno-miR-340-5p	25614	Ptk2
rno-miR-340-5p	362978	Creld2
rno-miR-340-5p	690244	Sumo2
rno-miR-340-5p	114520	Strn3
rno-miR-340-5p	245922	Nupl1
rno-miR-340-5p	29702	Eif2ak3
rno-miR-340-5p	245964	Rnh1
rno-miR-340-5p	81516	Smad7
rno-miR-340-5p	54244	Crebbp
rno-miR-340-5p	25288	Acsl1
rno-miR-340-5p	171083	Itfg1
rno-miR-340-5p	315664	Kdelc2
rno-miR-340-5p	117063	Ptpn2
rno-miR-340-5p	25403	Cast
rno-miR-340-5p	79559	Alcam
rno-miR-340-5p	306231	Pde12
rno-miR-340-5p	26295	Ogt
rno-miR-340-5p	58853	Nr4a3
rno-miR-340-5p	60434	Bcl2l2
rno-miR-340-5p	171126	Ap3m1
rno-miR-340-5p	117106	Scarb2
rno-miR-340-5p	116721	Abcc5
rno-miR-340-5p	64188	Mafg
rno-miR-340-5p	29275	Actc1
rno-miR-340-5p	300359	Ccdc82
rno-miR-340-5p	26989	Cadps
rno-miR-340-5p	56766	Leprot
rno-miR-340-5p	299971	Atp6v1c1
rno-miR-340-5p	29357	Smad2
rno-miR-340-5p	499772	Ier5l
rno-miR-340-5p	54348	Stk39
rno-miR-340-5p	308283	Fbxo30
rno-miR-340-5p	171447	Lphn2
rno-miR-340-5p	363247	Xrcc5
rno-miR-340-5p	25587	Id2
rno-miR-340-5p	64474	Hdlbp
rno-miR-340-5p	25584	F3
rno-miR-340-5p	29189	Fdx1
rno-miR-340-5p	295674	Plekha3
rno-miR-340-5p	294322	Pknox1
rno-miR-340-5p	170667	Atp6v0c
rno-miR-340-5p	29647	Cask
rno-miR-340-5p	286973	Elavl2
rno-miR-340-5p	290789	Cldn23
rno-miR-340-5p	362911	Mal2
rno-miR-340-5p	117050	Arl5a
rno-miR-17-5p	366734	Bag5
rno-miR-17-5p	293454	Ubfd1
rno-miR-17-5p	54230	Btg3
rno-miR-17-5p	306809	Bicd2
rno-miR-17-5p	171121	Ppp6c
rno-miR-17-5p	300235	Dazap2
rno-miR-17-5p	170904	Stk17b
rno-miR-17-5p	24783	Slc9a2
rno-miR-17-5p	393087	Pcdha5
rno-miR-17-5p	50659	Nr2c2
rno-miR-17-5p	287828	Hn1
rno-miR-17-5p	502643	Ypel4
rno-miR-17-5p	25687	Cald1
rno-miR-17-5p	287765	Ddx5
rno-miR-17-5p	114090	Egr2
rno-miR-17-5p	116742	Pcdha13
rno-miR-17-5p	364879	Isoc1
rno-miR-17-5p	83616	Trim3
rno-miR-17-5p	296988	Mkrn1
rno-miR-17-5p	294287	Phf1
rno-miR-17-5p	303567	Tmub2
rno-miR-17-5p	25485	Myo1d
rno-miR-17-5p	365963	Lhx8
rno-miR-17-5p	294568	Wasf1
rno-miR-17-5p	25751	Dnm2
rno-miR-17-5p	116741	Pcdha4
rno-miR-17-5p	25186	Efnb1
rno-miR-17-5p	64026	Casp7
rno-miR-17-5p	85245	Kpna2
rno-miR-17-5p	298875	Laptm4a
rno-miR-17-5p	29187	Cd69
rno-miR-17-5p	114764	Mapre1
rno-miR-17-5p	304791	Ripk5
rno-miR-17-5p	25579	Map3k12
rno-miR-17-5p	171070	Ptpn21
rno-miR-17-5p	294289	Zbtb9
rno-miR-17-5p	393088	Pcdha6
rno-miR-17-5p	29748	Ppp3r1
rno-miR-17-5p	113894	Sqstm1
rno-miR-17-5p	311406	Dusp2
rno-miR-17-5p	58967	Sfmbt1
rno-miR-17-5p	287005	Camk2n1
rno-miR-17-5p	312135	Tmem168
rno-miR-17-5p	363035	Zbtb44
rno-miR-17-5p	394223	Pcdha11
rno-miR-17-5p	81758	Rbl2
rno-miR-17-5p	25694	Has2
rno-miR-17-5p	50594	Nbl1
rno-miR-17-5p	305816	Ddhd1
rno-miR-17-5p	298848	Mapre3
rno-miR-17-5p	50677	Ptpro
rno-miR-17-5p	83842	Crot
rno-miR-17-5p	81655	Dync1li2
rno-miR-17-5p	65168	Scamp2
rno-miR-17-5p	298894	Mycn
rno-miR-17-5p	64476	Mfn2
rno-miR-17-5p	393086	Pcdha2
rno-miR-17-5p	361055	Kpna3
rno-miR-17-5p	81516	Smad7
rno-miR-17-5p	361550	Gramd1a
rno-miR-17-5p	393091	Pcdhac1
rno-miR-17-5p	50522	Ubc
rno-miR-17-5p	29410	Neurog1
rno-miR-17-5p	305482	Mtmr3
rno-miR-17-5p	25095	Ampd3
rno-miR-17-5p	25148	Egr3
rno-miR-17-5p	116779	Pcdha12
rno-miR-17-5p	25139	Slc2a4
rno-miR-17-5p	25546	Shox2
rno-miR-17-5p	25125	Stat3
rno-miR-17-5p	363227	Obfc2a
rno-miR-17-5p	362979	Panx2
rno-miR-17-5p	313994	Klf11
rno-miR-17-5p	65208	Dpysl5
rno-miR-17-5p	54281	Furin
rno-miR-17-5p	24508	Irf1
rno-miR-17-5p	298410	Cmpk1
rno-miR-17-5p	25054	Ntrk2
rno-miR-17-5p	363289	Mterfd2
rno-miR-17-5p	116781	Pcdha8
rno-miR-17-5p	314906	Kif5a
rno-miR-17-5p	315159	Tob2
rno-miR-17-5p	54190	Rabep1
rno-miR-17-5p	80881	Serp1
rno-miR-17-5p	116778	Pcdha10
rno-miR-17-5p	58853	Nr4a3
rno-miR-17-5p	29758	St6galnac3
rno-miR-17-5p	362720	Rrm2
rno-miR-17-5p	60434	Bcl2l2
rno-miR-17-5p	310999	Plekhg5
rno-miR-17-5p	360698	Tmem50b
rno-miR-17-5p	117107	Zbtb7a
rno-miR-17-5p	314457	Ankrd9
rno-miR-17-5p	29659	P2rx4
rno-miR-17-5p	114485	Dmtf1
rno-miR-17-5p	116780	Pcdha3
rno-miR-17-5p	308023	Ssx2ip
rno-miR-17-5p	362129	Gtdc1
rno-miR-17-5p	312495	Cyp26b1
rno-miR-17-5p	114246	Trpv6
rno-miR-17-5p	24908	Dnajb9
rno-miR-17-5p	361813	Stk38
rno-miR-17-5p	50662	Runx1
rno-miR-17-5p	116596	Map3k8
rno-miR-17-5p	27080	Hbp1
rno-miR-17-5p	305302	Rasl11b
rno-miR-17-5p	315265	Twf1
rno-miR-17-5p	29365	Mpdz
rno-miR-17-5p	54702	Egln3
rno-miR-17-5p	85265	Jub
rno-miR-17-5p	308283	Fbxo30
rno-miR-17-5p	60562	Stx6
rno-miR-17-5p	170845	Ndel1
rno-miR-17-5p	65172	Limk1
rno-miR-17-5p	296741	Fastk
rno-miR-17-5p	314949	Rad21
rno-miR-17-5p	309035	Dcun1d3
rno-miR-17-5p	295692	Nup35
rno-miR-17-5p	287276	Sar1b
rno-miR-17-5p	288908	Cc2d1a
rno-miR-17-5p	297393	Nagk
rno-miR-17-5p	293886	Cdc37l1
rno-miR-17-5p	25584	F3
rno-miR-17-5p	117104	Ppp2r2a
rno-miR-17-5p	295674	Plekha3
rno-miR-17-5p	294322	Pknox1
rno-miR-17-5p	117186	Sh3bp5
rno-miR-17-5p	316035	Cmtm6
rno-miR-17-5p	308821	Rab30
rno-miR-17-5p	308937	Wee1
rno-miR-17-5p	393092	Pcdhac2
rno-miR-17-5p	84481	Arid4b
rno-miR-17-5p	298012	Rad23b
rno-miR-17-5p	192280	Ppp1r3b
rno-miR-17-5p	393089	Pcdha7
rno-miR-17-5p	25565	Tle4
rno-miR-17-5p	308890	Btbd10
rno-miR-17-5p	292771	Sipa1l3
rno-miR-17-5p	364050	Wdr42a
rno-miR-17-5p	65048	Fat2
rno-miR-17-5p	287543	Tnfaip1
rno-miR-17-5p	393085	Pcdha1
rno-miR-17-5p	117514	Txnip
rno-miR-17-5p	83837	Bambi
rno-miR-17-5p	171093	Shank2
rno-miR-17-5p	113976	Acsl4
rno-miR-17-5p	303584	Plekhm1
rno-miR-363	24948	Fmr1
rno-miR-363	261736	Cops2
rno-miR-363	619566	Cdca7l
rno-miR-363	140942	Ddit4
rno-miR-363	25181	Bgn
rno-miR-363	29628	Gria3
rno-miR-363	297728	Ergic2
rno-miR-363	25337	Nfyc
rno-miR-363	171373	Slc12a5
rno-miR-363	363448	Dynlt3
rno-miR-363	290985	Isca1
rno-miR-363	308589	Sphk2
rno-miR-363	25026	Adm
rno-miR-363	64020	Gpr85
rno-miR-363	306439	Gpm6a
rno-miR-363	29423	Gap43
rno-miR-363	171337	Rap1b
rno-miR-363	315134	Josd1
rno-miR-363	314641	Pip5k1c
rno-miR-363	316742	Tgif1
rno-miR-363	58853	Nr4a3
rno-miR-363	499108	Sertad3
rno-miR-363	29274	Rnf4
rno-miR-363	362699	Yipf4
rno-miR-363	79212	Slc6a1
rno-miR-363	303059	Ccnjl
rno-miR-363	289827	Ugp2
rno-miR-363	59112	Hand1
rno-miR-363	286932	Vps54
rno-miR-363	24588	Nefm
rno-miR-363	29187	Cd69
rno-miR-363	64310	Arf1
rno-miR-363	25386	Aqp2
rno-miR-363	312694	Necap1
rno-miR-363	84352	Col1a2
rno-miR-363	298490	Ppcs
rno-miR-363	59318	Negr1
rno-miR-363	266805	Has3
rno-miR-363	192126	Dab2ip
rno-miR-363	24782	Slc9a1
rno-miR-363	29428	Cugbp2
rno-miR-363	293343	Fam160a2
rno-miR-363	29517	Sgk1
rno-miR-363	171086	Trak2
rno-miR-363	29300	Gata6
rno-miR-363	24908	Dnajb9
rno-miR-363	309446	Hps6
rno-miR-363	315548	Srpr
rno-miR-363	117056	H3f3b
rno-miR-363	29619	Btg2
rno-miR-363	304791	Ripk5
rno-miR-363	114505	Klf4
rno-miR-363	29140	Snn
rno-miR-363	63840	Per2
rno-miR-363	171548	Dkk3
rno-miR-363	56064	Nptn
rno-miR-363	83612	Slc32a1
rno-miR-363	300463	Herpud2
rno-miR-363	641521	Lrrc4
rno-miR-363	315265	Twf1
rno-miR-363	64508	Adcy3
rno-miR-363	54348	Stk39
rno-miR-363	25262	Itpr1
rno-miR-363	282835	Wrnip1
rno-miR-363	64465	Cdc42
rno-miR-363	170842	Tob1
rno-miR-363	65180	Kcnd2
rno-miR-363	362320	Fam133b
rno-miR-363	288772	Spryd4
rno-miR-363	24239	Cacna1c
rno-miR-363	29194	Chka
rno-miR-363	58961	Azin1
rno-miR-363	314949	Rad21
rno-miR-363	54293	Rgs3
rno-miR-363	85431	Nox4
rno-miR-363	60331	Atxn3
rno-miR-363	25694	Has2
rno-miR-363	306165	Gpr180
rno-miR-363	302302	Chst7
rno-miR-363	291670	Cxxc5
rno-miR-363	362339	Creb3l2
rno-miR-363	25492	Nfia
rno-miR-363	85489	Twist1
rno-miR-363	305434	Jakmip1
rno-miR-363	500069	Tsga14
rno-miR-363	361717	Dnajc4
rno-miR-363	64203	Bcat2
rno-miR-363	50677	Ptpro
rno-miR-363	290364	Itm2b
rno-miR-363	29629	Gria4
rno-miR-363	171109	Dusp5
rno-miR-363	84588	Cldn11
rno-miR-363	64194	Insig1
rno-miR-363	29739	Gclm
rno-miR-363	246117	Mcfd2
rno-miR-363	79428	Luzp1
rno-miR-363	81817	Usf2
rno-miR-363	246060	Cdkn1c
rno-miR-363	29362	Tef
rno-miR-363	500400	Fam110b
rno-miR-363	360477	N-pac
rno-miR-363	29254	Mgll
rno-miR-363	117536	Nelf
rno-miR-363	84487	Slc17a6
rno-miR-363	84354	Ssbp3
rno-miR-363	81516	Smad7
rno-miR-363	25615	Sdc2
rno-miR-363	360643	Cdc27
rno-miR-363	25159	Gata2
rno-miR-363	64134	Xylt2
rno-miR-363	307288	Gramd3
rno-miR-363	303584	Plekhm1
rno-miR-485	24667	Ppm1b
rno-miR-485	83616	Trim3
rno-miR-485	63912	Fam129a
rno-miR-485	294410	Man1a1
rno-miR-485	305889	Thtpa
rno-miR-485	366567	Dnajc5g
rno-miR-485	266762	Mrgprf
rno-miR-485	65134	Stx5
rno-miR-485	29748	Ppp3r1
rno-miR-485	24705	Rara
rno-miR-485	24518	Jund
rno-miR-485	24564	Mpz
rno-miR-485	83842	Crot
rno-miR-485	83469	Lrp4
rno-miR-485	498910	Arl2bp
rno-miR-485	363452	Otud5
rno-miR-485	315119	Mfng
rno-miR-485	63847	Fxyd6
rno-miR-485	117559	Sv2a
rno-miR-485	308451	Itpkc
rno-miR-485	56010	Ywhag
rno-miR-485	29431	Pak1
rno-miR-485	81707	Mmp14
rno-miR-485	246771	Slc25a25
rno-miR-28	64443	Gpr88
rno-miR-28	360665	Jmjd6
rno-miR-28	25216	Sdc1
rno-miR-28	306439	Gpm6a
rno-miR-28	171337	Rap1b
rno-miR-28	363254	Atg9a
rno-miR-28	24717	Rho
rno-miR-28	499672	Cdc42se1
rno-miR-28	64152	Chp
rno-miR-28	24803	Vamp2
rno-miR-28	83685	Capn6
rno-miR-28	171548	Dkk3
rno-miR-28	94270	Nnat
rno-miR-28	81664	Gnai2
rno-miR-28	24605	Nras
rno-miR-28	83837	Bambi
rno-miR-28	499653	Gon4l
rno-miR-494	293454	Ubfd1
rno-miR-494	81925	Cds1
rno-miR-494	305886	Slc22a17
rno-miR-494	306439	Gpm6a
rno-miR-494	56783	Eif5
rno-miR-494	24667	Ppm1b
rno-miR-494	114629	Slc26a3
rno-miR-494	29721	Hivep2
rno-miR-494	85424	Elf1
rno-miR-494	117538	Wipf1
rno-miR-494	54284	Pitx2
rno-miR-494	291981	Nutf2
rno-miR-494	362636	Usp48
rno-miR-494	288700	Rab35
rno-miR-494	24239	Cacna1c
rno-miR-494	24518	Jund
rno-miR-494	63852	Pter
rno-miR-494	25289	Adcy6
rno-miR-494	314543	Gulp1
rno-miR-494	83788	2011-09-09
rno-miR-494	317413	Morf4l2
rno-miR-494	362051	Lmo4
rno-miR-494	474154	Rbm4b
rno-miR-494	171337	Rap1b
rno-miR-494	29569	Pcolce
rno-miR-494	80881	Serp1
rno-miR-494	361944	Elf2
rno-miR-494	303518	Smarce1
rno-miR-494	298943	Bcap29
rno-miR-494	308023	Ssx2ip
rno-miR-494	308795	Mesdc1
rno-miR-494	64475	P4ha1
rno-miR-494	29637	Hmgcs1
rno-miR-494	25389	Atf3
rno-miR-494	117056	H3f3b
rno-miR-494	304431	Sfrs8
rno-miR-494	303439	Mmd
rno-miR-494	140934	Ikbkap
rno-miR-494	29575	Tcea2
rno-miR-494	310614	Gatad2b
rno-miR-494	294322	Pknox1
rno-miR-494	60660	Ppp2r2b
rno-miR-494	292771	Sipa1l3
rno-miR-494	25204	Pcsk1
rno-miR-132	300235	Dazap2
rno-miR-132	64366	Calu
rno-miR-132	361309	Paip2
rno-miR-132	287828	Hn1
rno-miR-132	311039	Galnt13
rno-miR-132	360646	Limd2
rno-miR-132	93667	Olfm1
rno-miR-132	79212	Slc6a1
rno-miR-132	310820	Ptbp2
rno-miR-132	84026	Dnaja2
rno-miR-132	29619	Btg2
rno-miR-132	83825	Dclk1
rno-miR-132	58857	Vapa
rno-miR-132	24778	Slc2a1
rno-miR-132	24898	Slc6a3
rno-miR-132	360820	Pxn
rno-miR-132	317646	Rpl13a
rno-miR-132	54278	Nr4a2
rno-miR-132	81661	Gmfb
rno-miR-132	25379	Anp32a
rno-miR-132	170899	Kcnk2
rno-miR-132	303831	Eif4a2
rno-miR-132	25049	Atxn1
rno-miR-132	362129	Gtdc1
rno-miR-132	117056	H3f3b
rno-miR-132	117052	Kcnj12
rno-miR-132	29755	Colq
rno-miR-132	64508	Adcy3
rno-miR-132	117280	Hnrnpu
rno-miR-132	66013	Arhgef9
rno-miR-132	365355	Rras2
rno-miR-132	367314	Lrrfip1
rno-miR-132	81822	Actb
rno-miR-132	498404	Ccdc117
rno-miR-132	293847	Dusp9
rno-miR-132	25159	Gata2
rno-miR-203	291023	Id4
rno-miR-203	25368	Adk
rno-miR-203	50659	Nr2c2
rno-miR-203	502643	Ypel4
rno-miR-203	84411	Ick
rno-miR-203	64527	Pdap1
rno-miR-203	25594	Ppp1cb
rno-miR-203	295347	Rap1a
rno-miR-203	25405	Ccng1
rno-miR-203	24791	Sparc
rno-miR-203	114490	Cited2
rno-miR-203	59318	Negr1
rno-miR-203	289881	Dr1
rno-miR-203	301674	Fbxo11
rno-miR-203	117556	Sv2b
rno-miR-203	29140	Snn
rno-miR-203	58857	Vapa
rno-miR-203	303731	Cbx8
rno-miR-203	79250	Aco2
rno-miR-203	246760	Mafk
rno-miR-203	140670	Ap2b1
rno-miR-203	83629	Slc12a2
rno-miR-203	29460	Tesk1
rno-miR-203	373545	Prkag2
rno-miR-203	25690	Ahr
rno-miR-203	114630	Atp5g3
rno-miR-203	360820	Pxn
rno-miR-203	25577	Ywhaq
rno-miR-203	302302	Chst7
rno-miR-203	54350	Scfd1
rno-miR-203	246216	Prpf19
rno-miR-203	29463	Ptp4a1
rno-miR-203	114519	Nfil3
rno-miR-203	25451	Gabrb2
rno-miR-203	25624	Vamp1
rno-miR-203	84509	Ran
rno-miR-203	29173	Csn2
rno-miR-203	81821	Dgkz
rno-miR-203	64020	Gpr85
rno-miR-203	361810	Fkbp5
rno-miR-203	317413	Morf4l2
rno-miR-203	296318	Ndrg3
rno-miR-203	363989	Phlda3
rno-miR-203	315134	Josd1
rno-miR-203	84403	Gjb6
rno-miR-203	24503	Ina
rno-miR-203	60434	Bcl2l2
rno-miR-203	291259	Zmynd11
rno-miR-203	360564	Tax1bp3
rno-miR-203	295596	Orc4l
rno-miR-203	114561	Pitpnb
rno-miR-203	298648	Tardbp
rno-miR-203	25431	Dlx5
rno-miR-203	29278	Lasp1
rno-miR-203	66026	Trpv4
rno-miR-203	83523	Impa1
rno-miR-203	290753	Lrp2bp
rno-miR-203	117045	Eif4e
rno-miR-203	27080	Hbp1
rno-miR-203	83612	Slc32a1
rno-miR-203	315265	Twf1
rno-miR-203	29705	Gabra1
rno-miR-203	25573	Ube2i
rno-miR-203	171155	Hadhb
rno-miR-203	282835	Wrnip1
rno-miR-203	192270	Ppap2b
rno-miR-203	25151	Igf2r
rno-miR-203	170819	Il24
rno-miR-203	306165	Gpr180
rno-miR-203	25285	Igfbp5
rno-miR-203	58980	Slc13a1
rno-miR-203	171109	Dusp5
rno-miR-203	64194	Insig1
rno-miR-203	24689	Prps2
rno-miR-203	29657	Arntl
rno-miR-203	84354	Ssbp3
rno-miR-203	114114	Dnm1l
rno-miR-203	252891	Sra1
rno-miR-203	25204	Pcsk1
rno-miR-374	24783	Slc9a2
rno-miR-374	393087	Pcdha5
rno-miR-374	63836	Actn4
rno-miR-374	24370	Foxg1
rno-miR-374	116742	Pcdha13
rno-miR-374	24827	Tgfa
rno-miR-374	24803	Vamp2
rno-miR-374	116741	Pcdha4
rno-miR-374	81737	Ntf3
rno-miR-374	305203	Paqr3
rno-miR-374	29721	Hivep2
rno-miR-374	81518	Mef2d
rno-miR-374	116658	Cntn4
rno-miR-374	310155	Mtmr12
rno-miR-374	54284	Pitx2
rno-miR-374	171057	Cbwd1
rno-miR-374	306141	Spry2
rno-miR-374	296302	Eif2s2
rno-miR-374	393088	Pcdha6
rno-miR-374	58948	Dlg3
rno-miR-374	286988	Pnrc1
rno-miR-374	298675	Rer1
rno-miR-374	316164	Satb1
rno-miR-374	316842	Metrnl
rno-miR-374	81640	Amd1
rno-miR-374	394223	Pcdha11
rno-miR-374	84510	Stmn2
rno-miR-374	64566	Wnt5a
rno-miR-374	25325	Il10
rno-miR-374	81634	Actn1
rno-miR-374	54278	Nr4a2
rno-miR-374	393086	Pcdha2
rno-miR-374	361550	Gramd1a
rno-miR-374	25716	Syt1
rno-miR-374	117551	Ccl22
rno-miR-374	25595	Map2
rno-miR-374	266759	Hspa4
rno-miR-374	393091	Pcdhac1
rno-miR-374	493810	Capza2
rno-miR-374	25665	Scn5a
rno-miR-374	116779	Pcdha12
rno-miR-374	116781	Pcdha8
rno-miR-374	29316	Adora2b
rno-miR-374	116778	Pcdha10
rno-miR-374	300674	Arcn1
rno-miR-374	286901	Fam5c
rno-miR-374	24253	Cebpb
rno-miR-374	259274	Nmt1
rno-miR-374	252900	Dgat2
rno-miR-374	171350	Pabpc1
rno-miR-374	64622	Adnp
rno-miR-374	116780	Pcdha3
rno-miR-374	155140	Il23a
rno-miR-374	312495	Cyp26b1
rno-miR-374	81667	Gnb2
rno-miR-374	58840	Mapk6
rno-miR-374	24877	Vsnl1
rno-miR-374	498910	Arl2bp
rno-miR-374	171447	Lphn2
rno-miR-374	192270	Ppap2b
rno-miR-374	311952	Galnt11
rno-miR-374	24804	Syp
rno-miR-374	116663	Dusp6
rno-miR-374	393092	Pcdhac2
rno-miR-374	60563	Hr
rno-miR-374	393089	Pcdha7
rno-miR-374	393085	Pcdha1
rno-miR-374	362304	Orc5l
rno-miR-374	81710	Msx1
rno-miR-378	361842	Sar1a
rno-miR-378	360571	Rab34
rno-miR-378	171396	Sulf1
rno-miR-378	192215	Slc9a5
rno-miR-378	301416	Coq10b
rno-miR-378	498407	Purb
rno-miR-378	84356	Abcd2
rno-miR-378	170567	Slc38a1
rno-miR-16	83510	Lypla2
rno-miR-16	64366	Calu
rno-miR-16	64846	Slc13a3
rno-miR-16	64527	Pdap1
rno-miR-16	290669	Gatad2a
rno-miR-16	83825	Dclk1
rno-miR-16	294289	Zbtb9
rno-miR-16	287942	Crkl
rno-miR-16	308417	Pvrl2
rno-miR-16	24408	Grin1
rno-miR-16	58812	Apln
rno-miR-16	83785	Vegfa
rno-miR-16	65142	Arl2
rno-miR-16	171102	Cdc25a
rno-miR-16	25501	Nxph1
rno-miR-16	29211	Sptbn2
rno-miR-16	25558	Stxbp1
rno-miR-16	114101	Cds2
rno-miR-16	84396	Atp1b4
rno-miR-16	25157	Plagl1
rno-miR-16	114485	Dmtf1
rno-miR-16	29422	Chrne
rno-miR-16	312495	Cyp26b1
rno-miR-16	64529	Ctsb
rno-miR-16	29755	Colq
rno-miR-16	498160	Zkscan1
rno-miR-16	307649	Ciapin1
rno-miR-16	361233	Ssr1
rno-miR-16	84010	Dll1
rno-miR-16	117542	Baiap2
rno-miR-16	363026	Carm1
rno-miR-16	312903	Tram1
rno-miR-16	308937	Wee1
rno-miR-16	287716	Psme3
rno-miR-16	307288	Gramd3
rno-miR-16	315611	Scn4b
rno-miR-16	360896	Esrrg
rno-miR-16	84026	Dnaja2
rno-miR-16	287721	Vat1
rno-miR-16	25576	Ywhah
rno-miR-16	29619	Btg2
rno-miR-16	362162	Arfgap2
rno-miR-16	140940	Arf3
rno-miR-16	364981	Scoc
rno-miR-16	29578	Hnrnpa1
rno-miR-16	140722	Caskin1
rno-miR-16	309111	Slc25a22
rno-miR-16	54283	Pfkfb4
rno-miR-16	192268	Gls2
rno-miR-16	361729	Cybasc3
rno-miR-16	29223	Ak3l1
rno-miR-16	24716	Ret
rno-miR-16	64476	Mfn2
rno-miR-16	25445	Fosl1
rno-miR-16	307973	Def8
rno-miR-16	25624	Vamp1
rno-miR-16	315648	Ppp2r1b
rno-miR-16	24225	Bdnf
rno-miR-16	116668	Myt1l
rno-miR-16	117242	Odz2
rno-miR-16	298410	Cmpk1
rno-miR-16	60434	Bcl2l2
rno-miR-16	407756	Btla
rno-miR-16	83504	Kl
rno-miR-16	245920	Cxcl10
rno-miR-16	64562	Prkab2
rno-miR-16	360678	Arhgdia
rno-miR-16	25151	Igf2r
rno-miR-16	192270	Ppap2b
rno-miR-16	361442	Sipa1l2
rno-miR-16	24954	Insr
rno-miR-16	79428	Luzp1
rno-miR-16	25715	Slc11a2
rno-miR-16	84594	Nfs1
rno-miR-16	81507	Bmpr1a
rno-miR-16	117514	Txnip
rno-miR-16	363062	Dixdc1
rno-miR-195	83510	Lypla2
rno-miR-195	64366	Calu
rno-miR-195	64846	Slc13a3
rno-miR-195	64527	Pdap1
rno-miR-195	361765	Btrc
rno-miR-195	290669	Gatad2a
rno-miR-195	83825	Dclk1
rno-miR-195	294289	Zbtb9
rno-miR-195	287942	Crkl
rno-miR-195	308417	Pvrl2
rno-miR-195	24408	Grin1
rno-miR-195	58812	Apln
rno-miR-195	65142	Arl2
rno-miR-195	171102	Cdc25a
rno-miR-195	25501	Nxph1
rno-miR-195	29211	Sptbn2
rno-miR-195	25558	Stxbp1
rno-miR-195	114101	Cds2
rno-miR-195	84396	Atp1b4
rno-miR-195	25157	Plagl1
rno-miR-195	114485	Dmtf1
rno-miR-195	29422	Chrne
rno-miR-195	312495	Cyp26b1
rno-miR-195	64529	Ctsb
rno-miR-195	29755	Colq
rno-miR-195	498160	Zkscan1
rno-miR-195	307649	Ciapin1
rno-miR-195	361233	Ssr1
rno-miR-195	84010	Dll1
rno-miR-195	117542	Baiap2
rno-miR-195	363026	Carm1
rno-miR-195	312903	Tram1
rno-miR-195	308937	Wee1
rno-miR-195	287716	Psme3
rno-miR-195	307288	Gramd3
rno-miR-195	315611	Scn4b
rno-miR-195	360896	Esrrg
rno-miR-195	84026	Dnaja2
rno-miR-195	287721	Vat1
rno-miR-195	25576	Ywhah
rno-miR-195	29619	Btg2
rno-miR-195	362162	Arfgap2
rno-miR-195	140940	Arf3
rno-miR-195	364981	Scoc
rno-miR-195	29578	Hnrnpa1
rno-miR-195	140722	Caskin1
rno-miR-195	309111	Slc25a22
rno-miR-195	362453	Crebl2
rno-miR-195	54283	Pfkfb4
rno-miR-195	192268	Gls2
rno-miR-195	361729	Cybasc3
rno-miR-195	29223	Ak3l1
rno-miR-195	24716	Ret
rno-miR-195	64476	Mfn2
rno-miR-195	25445	Fosl1
rno-miR-195	307973	Def8
rno-miR-195	25624	Vamp1
rno-miR-195	315648	Ppp2r1b
rno-miR-195	24225	Bdnf
rno-miR-195	116668	Myt1l
rno-miR-195	117242	Odz2
rno-miR-195	298410	Cmpk1
rno-miR-195	60434	Bcl2l2
rno-miR-195	407756	Btla
rno-miR-195	83504	Kl
rno-miR-195	245920	Cxcl10
rno-miR-195	64562	Prkab2
rno-miR-195	360678	Arhgdia
rno-miR-195	25151	Igf2r
rno-miR-195	192270	Ppap2b
rno-miR-195	361442	Sipa1l2
rno-miR-195	24954	Insr
rno-miR-195	79428	Luzp1
rno-miR-195	25715	Slc11a2
rno-miR-195	84594	Nfs1
rno-miR-195	81507	Bmpr1a
rno-miR-195	117514	Txnip
rno-miR-195	363062	Dixdc1
rno-miR-134	301618	Ppp1r7
rno-miR-134	81819	Pax8
rno-miR-134	304325	Tmem184a
rno-miR-134	298521	Grik3
rno-miR-340-5p	24242	Calm1
rno-miR-340-5p	252920	Olfm3
rno-miR-340-5p	24667	Ppm1b
rno-miR-340-5p	316435	Cyp20a1
rno-miR-340-5p	24660	Pmp22
rno-miR-340-5p	288182	Cldnd1
rno-miR-340-5p	50554	Smad4
rno-miR-340-5p	63882	Accn4
rno-miR-340-5p	25186	Efnb1
rno-miR-340-5p	192253	Myo16
rno-miR-340-5p	29480	Rgs4
rno-miR-340-5p	286932	Vps54
rno-miR-340-5p	24482	Igf1
rno-miR-340-5p	50938	Cdon
rno-miR-340-5p	29644	Ptpn5
rno-miR-340-5p	60443	Epn2
rno-miR-340-5p	312132	Tmem106b
rno-miR-340-5p	29497	Ptbp1
rno-miR-340-5p	364981	Scoc
rno-miR-340-5p	79113	Fgr
rno-miR-340-5p	29748	Ppp3r1
rno-miR-340-5p	25336	Nfyb
rno-miR-340-5p	25314	Emp1
rno-miR-340-5p	25690	Ahr
rno-miR-340-5p	288280	Ncam2
rno-miR-340-5p	307098	Net1
rno-miR-340-5p	25577	Ywhaq
rno-miR-340-5p	25614	Ptk2
rno-miR-340-5p	79252	Adamts1
rno-miR-340-5p	58812	Apln
rno-miR-340-5p	24413	Nr3c1
rno-miR-340-5p	25325	Il10
rno-miR-340-5p	29629	Gria4
rno-miR-340-5p	84588	Cldn11
rno-miR-340-5p	25740	Gnaz
rno-miR-340-5p	303478	Ube2z
rno-miR-340-5p	79223	Gk
rno-miR-340-5p	245922	Nupl1
rno-miR-340-5p	362264	Sfrs6
rno-miR-340-5p	25289	Adcy6
rno-miR-340-5p	305156	Arhgap24
rno-miR-340-5p	303606	Ccdc47
rno-miR-340-5p	305177	Enoph1
rno-miR-340-5p	81520	Marcksl1
rno-miR-340-5p	287927	Ube2v2
rno-miR-340-5p	25288	Acsl1
rno-miR-340-5p	171083	Itfg1
rno-miR-340-5p	116456	Dnajc2
rno-miR-340-5p	84596	Srm
rno-miR-340-5p	26295	Ogt
rno-miR-340-5p	58853	Nr4a3
rno-miR-340-5p	362479	Tcea1
rno-miR-340-5p	116506	Calcr
rno-miR-340-5p	291259	Zmynd11
rno-miR-340-5p	287278	Cdkn2aipnl
rno-miR-340-5p	25692	Plat
rno-miR-340-5p	117026	Apbb3
rno-miR-340-5p	25567	Tnr
rno-miR-340-5p	171126	Ap3m1
rno-miR-340-5p	114561	Pitpnb
rno-miR-340-5p	79215	Mtpn
rno-miR-340-5p	64188	Mafg
rno-miR-340-5p	498407	Purb
rno-miR-340-5p	361577	Kdelr1
rno-miR-340-5p	312495	Cyp26b1
rno-miR-340-5p	266777	Nptx1
rno-miR-340-5p	300359	Ccdc82
rno-miR-340-5p	26989	Cadps
rno-miR-340-5p	54241	Cltc
rno-miR-340-5p	117056	H3f3b
rno-miR-340-5p	313323	Psip1
rno-miR-340-5p	56064	Nptn
rno-miR-340-5p	315509	Jam3
rno-miR-340-5p	59303	Tmem33
rno-miR-340-5p	315265	Twf1
rno-miR-340-5p	308283	Fbxo30
rno-miR-340-5p	25566	Tmod1
rno-miR-340-5p	50690	Slc6a8
rno-miR-340-5p	24399	Glud1
rno-miR-340-5p	116676	Aldh1a2
rno-miR-340-5p	59324	Kcnk1
rno-miR-340-5p	114637	Hmgn2
rno-miR-340-5p	81813	Klf10
rno-miR-340-5p	316035	Cmtm6
rno-miR-340-5p	290789	Cldn23
rno-miR-340-5p	246334	Tp63
rno-miR-340-5p	171050	Mobkl3
rno-miR-340-5p	117050	Arl5a
rno-miR-17-5p	306809	Bicd2
rno-miR-17-5p	171121	Ppp6c
rno-miR-17-5p	94189	Gosr1
rno-miR-17-5p	81645	Chrm2
rno-miR-17-5p	24783	Slc9a2
rno-miR-17-5p	393087	Pcdha5
rno-miR-17-5p	116509	Slc6a9
rno-miR-17-5p	116742	Pcdha13
rno-miR-17-5p	25485	Myo1d
rno-miR-17-5p	116741	Pcdha4
rno-miR-17-5p	64026	Casp7
rno-miR-17-5p	24672	Ppp2ca
rno-miR-17-5p	498999	Ahrr
rno-miR-17-5p	304791	Ripk5
rno-miR-17-5p	171070	Ptpn21
rno-miR-17-5p	29497	Ptbp1
rno-miR-17-5p	288599	Eif4h
rno-miR-17-5p	393088	Pcdha6
rno-miR-17-5p	29748	Ppp3r1
rno-miR-17-5p	312135	Tmem168
rno-miR-17-5p	394223	Pcdha11
rno-miR-17-5p	298848	Mapre3
rno-miR-17-5p	50677	Ptpro
rno-miR-17-5p	81655	Dync1li2
rno-miR-17-5p	393086	Pcdha2
rno-miR-17-5p	361055	Kpna3
rno-miR-17-5p	393091	Pcdhac1
rno-miR-17-5p	305482	Mtmr3
rno-miR-17-5p	25095	Ampd3
rno-miR-17-5p	25148	Egr3
rno-miR-17-5p	116779	Pcdha12
rno-miR-17-5p	25139	Slc2a4
rno-miR-17-5p	362979	Panx2
rno-miR-17-5p	313994	Klf11
rno-miR-17-5p	65208	Dpysl5
rno-miR-17-5p	54281	Furin
rno-miR-17-5p	311437	Rassf2
rno-miR-17-5p	25054	Ntrk2
rno-miR-17-5p	116781	Pcdha8
rno-miR-17-5p	116778	Pcdha10
rno-miR-17-5p	54245	Crk
rno-miR-17-5p	60434	Bcl2l2
rno-miR-17-5p	116780	Pcdha3
rno-miR-17-5p	64558	Fzd4
rno-miR-17-5p	286936	Pcyt1b
rno-miR-17-5p	315265	Twf1
rno-miR-17-5p	498423	Sertad2
rno-miR-17-5p	65172	Limk1
rno-miR-17-5p	314949	Rad21
rno-miR-17-5p	59267	Syt7
rno-miR-17-5p	25584	F3
rno-miR-17-5p	117104	Ppp2r2a
rno-miR-17-5p	316035	Cmtm6
rno-miR-17-5p	79428	Luzp1
rno-miR-17-5p	308937	Wee1
rno-miR-17-5p	393092	Pcdhac2
rno-miR-17-5p	192280	Ppp1r3b
rno-miR-17-5p	393089	Pcdha7
rno-miR-17-5p	297804	Plag1
rno-miR-17-5p	393085	Pcdha1
rno-miR-17-5p	117514	Txnip
rno-miR-17-5p	83837	Bambi
rno-miR-17-5p	171093	Shank2
rno-miR-17-5p	113976	Acsl4
rno-miR-363	29628	Gria3
rno-miR-363	304546	Git2
rno-miR-363	79212	Slc6a1
rno-miR-363	171100	Angptl2
rno-miR-363	59318	Negr1
rno-miR-363	29517	Sgk1
rno-miR-363	361212	Rnf44
rno-miR-363	171086	Trak2
rno-miR-363	29619	Btg2
rno-miR-363	304791	Ripk5
rno-miR-363	29140	Snn
rno-miR-363	246760	Mafk
rno-miR-363	83629	Slc12a2
rno-miR-363	78975	Prkaa2
rno-miR-363	25262	Itpr1
rno-miR-363	24239	Cacna1c
rno-miR-363	309175	Cdc42ep2
rno-miR-363	58961	Azin1
rno-miR-363	79210	Fstl1
rno-miR-363	64631	Ube2g1
rno-miR-363	64203	Bcat2
rno-miR-363	84487	Slc17a6
rno-miR-363	81741	Pctk1
rno-miR-363	114862	Cacna1h
rno-miR-363	261736	Cops2
rno-miR-363	619566	Cdca7l
rno-miR-363	116490	Snai1
rno-miR-363	171373	Slc12a5
rno-miR-363	363448	Dynlt3
rno-miR-363	171337	Rap1b
rno-miR-363	315134	Josd1
rno-miR-363	289827	Ugp2
rno-miR-363	192126	Dab2ip
rno-miR-363	60355	Nsf
rno-miR-363	310698	Dclk2
rno-miR-363	315265	Twf1
rno-miR-363	54348	Stk39
rno-miR-363	171109	Dusp5
rno-miR-363	64194	Insig1
rno-miR-363	316415	Fam126b
rno-miR-363	364050	Wdr42a
rno-miR-363	246334	Tp63
rno-miR-363	64832	Cplx1
rno-miR-363	303584	Plekhm1
rno-miR-485	360950	Wdr1
rno-miR-485	83469	Lrp4
rno-miR-485	83526	Atrn
rno-miR-485	280670	Prosapip1
rno-miR-485	117559	Sv2a
rno-miR-485	83535	Kcnj11
rno-miR-28	25216	Sdc1
rno-miR-28	25747	Ppara
rno-miR-28	305482	Mtmr3
rno-miR-28	64443	Gpr88
rno-miR-28	499672	Cdc42se1
rno-miR-28	84551	Slc7a8
rno-miR-28	94270	Nnat
rno-miR-28	298091	Slc31a2
rno-miR-494	25393	Bcan
rno-miR-494	306439	Gpm6a
rno-miR-494	24667	Ppm1b
rno-miR-494	54284	Pitx2
rno-miR-494	362636	Usp48
rno-miR-494	63879	Xiap
rno-miR-494	314543	Gulp1
rno-miR-494	361944	Elf2
rno-miR-494	89812	Pip4k2b
rno-miR-494	29482	Slc1a2
rno-miR-494	300866	Lca5
rno-miR-494	362521	Tmem38b
rno-miR-494	56783	Eif5
rno-miR-494	117538	Wipf1
rno-miR-494	291981	Nutf2
rno-miR-494	24518	Jund
rno-miR-494	63852	Pter
rno-miR-494	25289	Adcy6
rno-miR-494	116668	Myt1l
rno-miR-494	25546	Shox2
rno-miR-494	171337	Rap1b
rno-miR-494	80881	Serp1
rno-miR-494	308023	Ssx2ip
rno-miR-494	313591	Thrap3
rno-miR-494	60660	Ppp2r2b
rno-miR-494	25204	Pcsk1
rno-miR-132	64366	Calu
rno-miR-132	79212	Slc6a1
rno-miR-132	29619	Btg2
rno-miR-132	83825	Dclk1
rno-miR-132	58857	Vapa
rno-miR-132	54278	Nr4a2
rno-miR-132	81661	Gmfb
rno-miR-132	170899	Kcnk2
rno-miR-132	64508	Adcy3
rno-miR-132	66013	Arhgef9
rno-miR-132	56010	Ywhag
rno-miR-132	365355	Rras2
rno-miR-132	367314	Lrrfip1
rno-miR-132	364050	Wdr42a
rno-miR-132	293847	Dusp9
rno-miR-203	25227	Arsb
rno-miR-203	295347	Rap1a
rno-miR-203	25405	Ccng1
rno-miR-203	24791	Sparc
rno-miR-203	59318	Negr1
rno-miR-203	59329	Snf1lk
rno-miR-203	289881	Dr1
rno-miR-203	117556	Sv2b
rno-miR-203	29140	Snn
rno-miR-203	246760	Mafk
rno-miR-203	81522	Mtr
rno-miR-203	83629	Slc12a2
rno-miR-203	25690	Ahr
rno-miR-203	362630	Fusip1
rno-miR-203	64047	Lrat
rno-miR-203	25624	Vamp1
rno-miR-203	171373	Slc12a5
rno-miR-203	296318	Ndrg3
rno-miR-203	140928	Pde11a
rno-miR-203	315134	Josd1
rno-miR-203	64553	Akap6
rno-miR-203	114561	Pitpnb
rno-miR-203	360970	Cabp7
rno-miR-203	29278	Lasp1
rno-miR-203	83523	Impa1
rno-miR-203	290753	Lrp2bp
rno-miR-203	27080	Hbp1
rno-miR-203	29705	Gabra1
rno-miR-203	192270	Ppap2b
rno-miR-203	64194	Insig1
rno-miR-203	25631	Smad3
rno-miR-203	24689	Prps2
rno-miR-203	619573	Fam104a
rno-miR-203	246334	Tp63
rno-miR-203	25204	Pcsk1
rno-miR-374	116779	Pcdha12
rno-miR-374	393087	Pcdha5
rno-miR-374	24370	Foxg1
rno-miR-374	116742	Pcdha13
rno-miR-374	24827	Tgfa
rno-miR-374	116781	Pcdha8
rno-miR-374	29316	Adora2b
rno-miR-374	116778	Pcdha10
rno-miR-374	300674	Arcn1
rno-miR-374	360896	Esrrg
rno-miR-374	116741	Pcdha4
rno-miR-374	259274	Nmt1
rno-miR-374	64622	Adnp
rno-miR-374	116780	Pcdha3
rno-miR-374	116658	Cntn4
rno-miR-374	315952	Dzip1l
rno-miR-374	171086	Trak2
rno-miR-374	24877	Vsnl1
rno-miR-374	393088	Pcdha6
rno-miR-374	298675	Rer1
rno-miR-374	394223	Pcdha11
rno-miR-374	393092	Pcdhac2
rno-miR-374	393089	Pcdha7
rno-miR-374	393086	Pcdha2
rno-miR-374	25716	Syt1
rno-miR-374	393085	Pcdha1
rno-miR-374	393091	Pcdhac1
