# Supplementary material for: Profile of MicroRNAs following Rat Sciatic Nerve Injury by Deep Sequencing: Implication for Mechanisms of Nerve Regeneration
Source: PLoS One. 2011 Sep 13;6(9):e24612. doi: 10.1371/journal.pone.0024612 (PMC3172250; doi:10.1371/journal.pone.0024612)
Supplement: Table S7 — Intersected targets for conserved miRNA of S9. (XLS) [file pone.0024612.s007.xls]

## Sheet: Sheet1
Table S7. Intersected targets for conserved miRNA of S9.
rno-miR-185	393087	Pcdha5
rno-miR-185	116742	Pcdha13
rno-miR-185	29175	Ctsk
rno-miR-185	308995	Itgal
rno-miR-185	116741	Pcdha4
rno-miR-185	290356	Phyhip
rno-miR-185	406165	Agpat1
rno-miR-185	305889	Thtpa
rno-miR-185	24213	Atp1a3
rno-miR-185	393088	Pcdha6
rno-miR-185	288700	Rab35
rno-miR-185	394223	Pcdha11
rno-miR-185	29525	Pitpna
rno-miR-185	246142	Bmf
rno-miR-185	393086	Pcdha2
rno-miR-185	65042	Sfxn3
rno-miR-185	393091	Pcdhac1
rno-miR-185	116779	Pcdha12
rno-miR-185	362434	Lpcat3
rno-miR-185	293950	Morn4
rno-miR-185	116781	Pcdha8
rno-miR-185	116664	Atp6v1f
rno-miR-185	116778	Pcdha10
rno-miR-185	25720	Tcf12
rno-miR-185	29758	St6galnac3
rno-miR-185	83589	Apba1
rno-miR-185	84396	Atp1b4
rno-miR-185	116780	Pcdha3
rno-miR-185	54241	Cltc
rno-miR-185	25151	Igf2r
rno-miR-185	353229	Sgms1
rno-miR-185	295264	Mllt11
rno-miR-185	79217	Gja3
rno-miR-185	64574	Chrna10
rno-miR-185	393092	Pcdhac2
rno-miR-185	300666	C2cd2l
rno-miR-185	393089	Pcdha7
rno-miR-185	393085	Pcdha1
rno-miR-185	29290	Adora1
rno-miR-185	305889	Thtpa
rno-miR-185	24213	Atp1a3
rno-miR-185	361842	Sar1a
rno-miR-185	25528	Sirpa
rno-miR-185	171574	Dnm3
rno-miR-185	171373	Slc12a5
rno-miR-185	81649	Mapk14
rno-miR-185	83589	Apba1
rno-miR-185	84396	Atp1b4
rno-miR-185	192126	Dab2ip
rno-miR-185	289217	Sdhc
rno-miR-185	81812	Thra
rno-miR-185	308995	Itgal
rno-miR-185	290356	Phyhip
rno-miR-185	406165	Agpat1
rno-miR-185	288700	Rab35
rno-miR-185	257648	Cacna1b
rno-miR-185	116664	Atp6v1f
rno-miR-185	64574	Chrna10
rno-miR-192	282585	Mrfap1
rno-miR-192	59325	Ereg
rno-miR-192	79559	Alcam
rno-miR-192	171113	Blcap
rno-miR-192	117056	H3f3b
rno-miR-192	65190	Rsad2
rno-miR-192	363676	Zpbp2
rno-miR-192	362264	Sfrs6
rno-miR-192	367314	Lrrfip1
rno-miR-192	65190	Rsad2
rno-miR-192	79131	Fabp3
rno-miR-192	171093	Shank2
rno-miR-210	295283	Ankrd34a
rno-miR-210	24225	Bdnf
rno-miR-210	404280	Mid1ip1
rno-miR-210	295283	Ankrd34a
rno-miR-218	303926	Igsf11
rno-miR-218	84508	Rnf103
rno-miR-218	393087	Pcdha5
rno-miR-218	361437	Dbndd1
rno-miR-218	315611	Scn4b
rno-miR-218	116742	Pcdha13
rno-miR-218	311039	Galnt13
rno-miR-218	25594	Ppp1cb
rno-miR-218	303567	Tmub2
rno-miR-218	79212	Slc6a1
rno-miR-218	116741	Pcdha4
rno-miR-218	301575	Itm2c
rno-miR-218	117103	Rab8a
rno-miR-218	58982	Ncan
rno-miR-218	192253	Myo16
rno-miR-218	362691	Tmem178
rno-miR-218	54355	Rassf5
rno-miR-218	313729	Errfi1
rno-miR-218	317312	Mospd1
rno-miR-218	286975	Skap1
rno-miR-218	286994	Lgr4
rno-miR-218	64363	Araf
rno-miR-218	361171	Golga7
rno-miR-218	311030	Stam2
rno-miR-218	298906	Pqlc3
rno-miR-218	287721	Vat1
rno-miR-218	117538	Wipf1
rno-miR-218	305889	Thtpa
rno-miR-218	364788	Arl5b
rno-miR-218	89829	Socs3
rno-miR-218	362836	Dazap1
rno-miR-218	83629	Slc12a2
rno-miR-218	393088	Pcdha6
rno-miR-218	300514	Ei24
rno-miR-218	117180	Csde1
rno-miR-218	170842	Tob1
rno-miR-218	58967	Sfmbt1
rno-miR-218	29578	Hnrnpa1
rno-miR-218	394223	Pcdha11
rno-miR-218	117560	Klf9
rno-miR-218	24705	Rara
rno-miR-218	64631	Ube2g1
rno-miR-218	140593	Siah2
rno-miR-218	81634	Actn1
rno-miR-218	362814	Rnf41
rno-miR-218	29463	Ptp4a1
rno-miR-218	290775	Vps37a
rno-miR-218	25738	Plcg1
rno-miR-218	361365	Polr2c
rno-miR-218	64457	Ndrg4
rno-miR-218	393086	Pcdha2
rno-miR-218	314180	Mdga2
rno-miR-218	171305	Clk3
rno-miR-218	117108	B3gat1
rno-miR-218	295401	Lppr4
rno-miR-218	25615	Sdc2
rno-miR-218	393091	Pcdhac1
rno-miR-218	619566	Cdca7l
rno-miR-218	288064	Kpna1
rno-miR-218	25288	Acsl1
rno-miR-218	116779	Pcdha12
rno-miR-218	116781	Pcdha8
rno-miR-218	306231	Pde12
rno-miR-218	54190	Rabep1
rno-miR-218	80881	Serp1
rno-miR-218	25558	Stxbp1
rno-miR-218	116778	Pcdha10
rno-miR-218	286901	Fam5c
rno-miR-218	266680	St18
rno-miR-218	94202	Ptprr
rno-miR-218	293144	Pold3
rno-miR-218	24669	Ppp1cc
rno-miR-218	64188	Mafg
rno-miR-218	116780	Pcdha3
rno-miR-218	500280	Lrrn1
rno-miR-218	498407	Purb
rno-miR-218	29278	Lasp1
rno-miR-218	373544	Ermp1
rno-miR-218	295106	Ift80
rno-miR-218	29714	Ptprn2
rno-miR-218	116486	Sec14l2
rno-miR-218	300463	Herpud2
rno-miR-218	171501	Rnf38
rno-miR-218	81664	Gnai2
rno-miR-218	498423	Sertad2
rno-miR-218	140945	Rtn3
rno-miR-218	25167	Ptpra
rno-miR-218	117559	Sv2a
rno-miR-218	312159	Fam3c
rno-miR-218	24414	Grm1
rno-miR-218	171109	Dusp5
rno-miR-218	393092	Pcdhac2
rno-miR-218	24942	Chm
rno-miR-218	84481	Arid4b
rno-miR-218	393089	Pcdha7
rno-miR-218	288734	Chfr
rno-miR-218	24400	Gnb1
rno-miR-218	393085	Pcdha1
rno-miR-218	80843	Sec61a1
rno-miR-218	293451	Hs3st2
rno-miR-218	171093	Shank2
rno-miR-218	155812	Trim9
rno-miR-218	393087	Pcdha5
rno-miR-218	361437	Dbndd1
rno-miR-218	315611	Scn4b
rno-miR-218	116742	Pcdha13
rno-miR-218	360950	Wdr1
rno-miR-218	79212	Slc6a1
rno-miR-218	116741	Pcdha4
rno-miR-218	301575	Itm2c
rno-miR-218	192253	Myo16
rno-miR-218	309207	Dagla
rno-miR-218	54355	Rassf5
rno-miR-218	313729	Errfi1
rno-miR-218	305889	Thtpa
rno-miR-218	364788	Arl5b
rno-miR-218	393088	Pcdha6
rno-miR-218	25183	Gdi1
rno-miR-218	360820	Pxn
rno-miR-218	113893	Sncb
rno-miR-218	140722	Caskin1
rno-miR-218	394223	Pcdha11
rno-miR-218	117560	Klf9
rno-miR-218	362814	Rnf41
rno-miR-218	64047	Lrat
rno-miR-218	25738	Plcg1
rno-miR-218	361365	Polr2c
rno-miR-218	64457	Ndrg4
rno-miR-218	393086	Pcdha2
rno-miR-218	171305	Clk3
rno-miR-218	117108	B3gat1
rno-miR-218	393091	Pcdhac1
rno-miR-218	362962	Cbx7
rno-miR-218	288064	Kpna1
rno-miR-218	116779	Pcdha12
rno-miR-218	364208	Cnrip1
rno-miR-218	25643	Gnai3
rno-miR-218	116781	Pcdha8
rno-miR-218	116778	Pcdha10
rno-miR-218	116780	Pcdha3
rno-miR-218	29278	Lasp1
rno-miR-218	373544	Ermp1
rno-miR-218	29714	Ptprn2
rno-miR-218	84609	Sema6b
rno-miR-218	24831	Thrb
rno-miR-218	361813	Stk38
rno-miR-218	65180	Kcnd2
rno-miR-218	117559	Sv2a
rno-miR-218	299201	Dlst
rno-miR-218	64030	Kit
rno-miR-218	171109	Dusp5
rno-miR-218	363783	Zdhhc23
rno-miR-218	393092	Pcdhac2
rno-miR-218	24942	Chm
rno-miR-218	298521	Grik3
rno-miR-218	393089	Pcdha7
rno-miR-218	288734	Chfr
rno-miR-218	24400	Gnb1
rno-miR-218	393085	Pcdha1
rno-miR-218	25367	Adarb1
rno-miR-218	94338	Smpd3
rno-miR-218	171093	Shank2
rno-miR-30a	83515	Rod1
rno-miR-30a	314323	Flvcr2
rno-miR-30a	299156	Rab15
rno-miR-30a	64366	Calu
rno-miR-30a	362687	Sfrs7
rno-miR-30a	306260	Capn7
rno-miR-30a	116509	Slc6a9
rno-miR-30a	25283	Gclc
rno-miR-30a	24370	Foxg1
rno-miR-30a	29741	Pik3r2
rno-miR-30a	117020	Mcf2l
rno-miR-30a	29642	Slc38a2
rno-miR-30a	63912	Fam129a
rno-miR-30a	500102	Fam131b
rno-miR-30a	252916	Rab38
rno-miR-30a	365963	Lhx8
rno-miR-30a	29458	Neurod1
rno-miR-30a	114507	Slc5a3
rno-miR-30a	303059	Ccnjl
rno-miR-30a	64469	Slc30a4
rno-miR-30a	117103	Rab8a
rno-miR-30a	80773	Cyb5b
rno-miR-30a	309207	Dagla
rno-miR-30a	24588	Nefm
rno-miR-30a	296851	Pon2
rno-miR-30a	59318	Negr1
rno-miR-30a	25578	Ywhaz
rno-miR-30a	294804	Rai14
rno-miR-30a	24176	Adrb2
rno-miR-30a	24617	Serpine1
rno-miR-30a	83613	Nefl
rno-miR-30a	116658	Cntn4
rno-miR-30a	89816	Picalm
rno-miR-30a	114521	Tdg
rno-miR-30a	287721	Vat1
rno-miR-30a	117538	Wipf1
rno-miR-30a	60670	Fut4
rno-miR-30a	361967	Ppid
rno-miR-30a	295934	Chst1
rno-miR-30a	359959	Rhebl1
rno-miR-30a	25579	Map3k12
rno-miR-30a	58857	Vapa
rno-miR-30a	362636	Usp48
rno-miR-30a	63840	Per2
rno-miR-30a	171070	Ptpn21
rno-miR-30a	25617	Hspa5
rno-miR-30a	64513	Pawr
rno-miR-30a	83466	Celsr3
rno-miR-30a	114518	Slc7a10
rno-miR-30a	305131	Lrrc8d
rno-miR-30a	116600	Cacnb2
rno-miR-30a	287942	Crkl
rno-miR-30a	29748	Ppp3r1
rno-miR-30a	297801	Xkr4
rno-miR-30a	24239	Cacna1c
rno-miR-30a	78956	Scn9a
rno-miR-30a	29194	Chka
rno-miR-30a	305419	Pi4k2b
rno-miR-30a	29710	Scn8a
rno-miR-30a	58961	Azin1
rno-miR-30a	24907	Dmd
rno-miR-30a	360820	Pxn
rno-miR-30a	363035	Zbtb44
rno-miR-30a	64520	Mta1
rno-miR-30a	64088	Snx16
rno-miR-30a	500069	Tsga14
rno-miR-30a	140593	Siah2
rno-miR-30a	83521	Rrad
rno-miR-30a	25279	Cyp24a1
rno-miR-30a	83833	Smarcd2
rno-miR-30a	29463	Ptp4a1
rno-miR-30a	499798	Arl6ip6
rno-miR-30a	54278	Nr4a2
rno-miR-30a	81746	Pggt1b
rno-miR-30a	64013	Pdcl
rno-miR-30a	500400	Fam110b
rno-miR-30a	291969	Atp6v0d1
rno-miR-30a	117108	B3gat1
rno-miR-30a	25671	Smad1
rno-miR-30a	315648	Ppp2r1b
rno-miR-30a	295401	Lppr4
rno-miR-30a	64521	Tspan2
rno-miR-30a	29384	H2afy
rno-miR-30a	652928	Rbm12
rno-miR-30a	50866	Rab4b
rno-miR-30a	362962	Cbx7
rno-miR-30a	29413	Adra1d
rno-miR-30a	140942	Ddit4
rno-miR-30a	287927	Ube2v2
rno-miR-30a	114558	Becn1
rno-miR-30a	304322	Chst12
rno-miR-30a	25467	Irs1
rno-miR-30a	116490	Snai1
rno-miR-30a	288985	Insig2
rno-miR-30a	192350	Crkrs
rno-miR-30a	81821	Dgkz
rno-miR-30a	24674	Ppp3ca
rno-miR-30a	170910	Mtdh
rno-miR-30a	84431	Asah1
rno-miR-30a	171337	Rap1b
rno-miR-30a	66028	Arl6ip5
rno-miR-30a	315134	Josd1
rno-miR-30a	502715	Lrrc17
rno-miR-30a	294961	Kcnmb2
rno-miR-30a	171136	Cblb
rno-miR-30a	361391	Cbfb
rno-miR-30a	116506	Calcr
rno-miR-30a	24645	Pgm1
rno-miR-30a	297096	Snx10
rno-miR-30a	58839	Nrbf2
rno-miR-30a	170917	Cry2
rno-miR-30a	304850	Rnf2
rno-miR-30a	64188	Mafg
rno-miR-30a	312694	Necap1
rno-miR-30a	308023	Ssx2ip
rno-miR-30a	29275	Actc1
rno-miR-30a	362049	Unc5c
rno-miR-30a	50599	Kcnj3
rno-miR-30a	84609	Sema6b
rno-miR-30a	24479	Idh1
rno-miR-30a	288449	Katnal1
rno-miR-30a	24962	Cth
rno-miR-30a	299971	Atp6v1c1
rno-miR-30a	58813	Nt5e
rno-miR-30a	24392	Gja1
rno-miR-30a	315265	Twf1
rno-miR-30a	117052	Kcnj12
rno-miR-30a	81664	Gnai2
rno-miR-30a	79433	Myh10
rno-miR-30a	291567	Ppargc1b
rno-miR-30a	113984	Nr2f2
rno-miR-30a	81801	Stc1
rno-miR-30a	303439	Mmd
rno-miR-30a	54348	Stk39
rno-miR-30a	25573	Ube2i
rno-miR-30a	171010	Ppp1r14c
rno-miR-30a	25151	Igf2r
rno-miR-30a	65196	B4galt6
rno-miR-30a	170845	Ndel1
rno-miR-30a	366061	Galnt3
rno-miR-30a	84583	Rgs2
rno-miR-30a	288031	Fam43a
rno-miR-30a	450224	Omg
rno-miR-30a	252892	Lgi1
rno-miR-30a	293886	Cdc37l1
rno-miR-30a	25450	Gabrb1
rno-miR-30a	84481	Arid4b
rno-miR-30a	287716	Psme3
rno-miR-30a	298012	Rad23b
rno-miR-30a	308890	Btbd10
rno-miR-30a	140923	Bnip3l
rno-miR-30a	498404	Ccdc117
rno-miR-30a	362087	Ubac1
rno-miR-30a	314323	Flvcr2
rno-miR-30a	245957	Ddx46
rno-miR-30a	64366	Calu
rno-miR-30a	25467	Irs1
rno-miR-30a	25356	Cntn2
rno-miR-30a	313994	Klf11
rno-miR-30a	25162	Sp4
rno-miR-30a	113983	Pitx1
rno-miR-30a	117020	Mcf2l
rno-miR-30a	171136	Cblb
rno-miR-30a	365963	Lhx8
rno-miR-30a	365395	Clcf1
rno-miR-30a	29464	Slc6a6
rno-miR-30a	64469	Slc30a4
rno-miR-30a	24629	Pdgfrb
rno-miR-30a	171126	Ap3m1
rno-miR-30a	64475	P4ha1
rno-miR-30a	117538	Wipf1
rno-miR-30a	60443	Epn2
rno-miR-30a	116486	Sec14l2
rno-miR-30a	304791	Ripk5
rno-miR-30a	306860	Gcnt2
rno-miR-30a	312132	Tmem106b
rno-miR-30a	192248	Cdh13
rno-miR-30a	64513	Pawr
rno-miR-30a	117059	Calb2
rno-miR-30a	260323	Snx27
rno-miR-30a	297801	Xkr4
rno-miR-30a	58838	Sh2b3
rno-miR-30a	60357	Prom1
rno-miR-30a	24239	Cacna1c
rno-miR-30a	24399	Glud1
rno-miR-30a	65153	Freq
rno-miR-30a	288031	Fam43a
rno-miR-30a	24413	Nr3c1
rno-miR-30a	140593	Siah2
rno-miR-30a	81634	Actn1
rno-miR-30a	25279	Cyp24a1
rno-miR-30a	25738	Plcg1
rno-miR-30a	81746	Pggt1b
rno-miR-30a	619573	Fam104a
rno-miR-30a	25402	Casp3
rno-miR-30a	308890	Btbd10
rno-miR-30a	65031	Doc2a
rno-miR-30a	140923	Bnip3l
rno-miR-30a	25671	Smad1
rno-miR-30a	362423	Rassf4
rno-miR-30a	24225	Bdnf
rno-miR-30a	25721	Got2
rno-miR-30a	288734	Chfr
rno-miR-30a	64521	Tspan2
rno-miR-30a	24174	Adra2b
rno-miR-324-5p	360896	Esrrg
rno-miR-324-5p	301674	Fbxo11
rno-miR-324-5p	156275	Ggt7
rno-miR-324-5p	84509	Ran
rno-miR-324-5p	499653	Gon4l
rno-miR-324-5p	360896	Esrrg
rno-miR-324-5p	245922	Nupl1
rno-miR-324-5p	156275	Ggt7
rno-miR-324-5p	24681	Prkcg
rno-miR-324-5p	24400	Gnb1
rno-miR-330	24318	Drd2
rno-miR-330	114507	Slc5a3
rno-miR-330	192360	Eml2
rno-miR-330	56083	Tgm2
rno-miR-330	56817	Kcnip2
rno-miR-330	54398	Ppt2
rno-miR-330	362715	Dtnb
rno-miR-330	29497	Ptbp1
rno-miR-330	362994	Ccdc65
rno-miR-330	29633	Ndst1
rno-miR-330	399475	Adm2
rno-miR-330	171369	Cd40
rno-miR-330	29578	Hnrnpa1
rno-miR-330	298577	Ubxd3
rno-miR-330	292804	Gpi
rno-miR-330	24596	Ngfr
rno-miR-330	54282	Padi1
rno-miR-330	302941	Fam100a
rno-miR-330	24565	Abcc1
rno-miR-330	24888	Bcl2l1
rno-miR-330	312777	Etv6
rno-miR-330	60434	Bcl2l2
rno-miR-330	170673	Palm
rno-miR-330	300253	Eif4b
rno-miR-330	81819	Pax8
rno-miR-330	363140	Rassf1
rno-miR-330	499302	Gal3st3
rno-miR-330	295455	Slc39a8
rno-miR-330	315548	Srpr
rno-miR-330	60666	Gpd1
rno-miR-330	64356	Nrgn
rno-miR-330	156275	Ggt7
rno-miR-330	303882	Tnk2
rno-miR-330	50688	Cacnb1
rno-miR-330	362715	Dtnb
rno-miR-330	24408	Grin1
rno-miR-330	24605	Nras
rno-miR-330	191571	Fat3
rno-miR-330	246274	Faim2
rno-miR-330	54282	Padi1
rno-miR-330	363140	Rassf1
rno-miR-330	60666	Gpd1
rno-miR-330	64356	Nrgn
rno-miR-330	25300	Cd247
rno-miR-330	83633	Gabbr2
rno-miR-330	84424	Tle3
rno-miR-330	29497	Ptbp1
rno-miR-330	29633	Ndst1
rno-miR-330	58838	Sh2b3
rno-miR-330	292804	Gpi
rno-miR-330	24596	Ngfr
rno-miR-330	24888	Bcl2l1
rno-miR-330	60434	Bcl2l2
rno-miR-330	170673	Palm
rno-miR-330	116681	Dlgap2
rno-miR-330	300253	Eif4b
rno-miR-330	156275	Ggt7
rno-miR-330	50688	Cacnb1
rno-miR-338	25269	Pvalb
rno-miR-338	79239	Hmox2
rno-miR-338	54264	Mafb
rno-miR-338	287633	Lrrc59
rno-miR-338	292890	Tsks
rno-miR-338	361391	Cbfb
rno-miR-338	64152	Chp
rno-miR-338	25639	Fkbp1a
rno-miR-338	156767	Tnfrsf1b
rno-miR-338	85483	Ciita
rno-miR-338	54227	Arpc1b
rno-miR-338	290912	Arglu1
rno-miR-338	319113	Yrdc
rno-miR-338	309035	Dcun1d3
rno-miR-338	83425	Akap12
rno-miR-338	57027	Adam17
rno-miR-338	64631	Ube2g1
rno-miR-338	83807	Csda
rno-miR-338	364675	B4galt7
rno-miR-338	60431	Vapb
rno-miR-338	24813	Tat
rno-miR-338	54227	Arpc1b
rno-miR-338	24356	Ets1
rno-miR-338	287633	Lrrc59
rno-miR-338	363254	Atg9a
rno-miR-338	58977	Ppp1r1a
rno-miR-338	64152	Chp
rno-miR-338	192126	Dab2ip
rno-miR-338	316051	Azi2
rno-miR-338	361527	Pld3
rno-miR-338	79239	Hmox2
rno-miR-338	24803	Vamp2
rno-miR-338	64631	Ube2g1
rno-miR-338	81521	Msn
rno-miR-338	156767	Tnfrsf1b
rno-miR-338	303924	Upk1b
rno-miR-338	117050	Arl5a
