# Supplementary material for: Profile of MicroRNAs following Rat Sciatic Nerve Injury by Deep Sequencing: Implication for Mechanisms of Nerve Regeneration
Source: PLoS One. 2011 Sep 13;6(9):e24612. doi: 10.1371/journal.pone.0024612 (PMC3172250; doi:10.1371/journal.pone.0024612)
Supplement: Table S8 — The most significant pathway for miRNA targets. (XLS) [file pone.0024612.s008.xls]

## Sheet: Sheet1
Table S8. The most significant pathway for miRNA targets.
KEGG ID	KEGG terms	Count	P value	qFDR
D6
4722	Neurotrophin signaling pathway	23	2.15e-08	0.002
4910	Insulin signaling pathway	19	7.49e-06	0.002
4010	MAPK signaling pathway	29	8.34e-06	0.003
4370	VEGF signaling pathway	13	3.55e-05	0.006
4520	Adherens junction	12	9.38e-05	0.01
4540	Gap junction	13	0.0001	0.013
4720	Long-term potentiation	11	0.0003	0.017
4666	Fc gamma R-mediated phagocytosis	13	0.0004	0.027
4650	Natural killer cell mediated cytotoxicity	13	0.0008	0.027
4730	Long-term depression	10	0.001	0.027
D9
4722	Neurotrophin signaling pathway	7	0.0003	0.047
S6
4350	TGF-beta signaling pathway	17	3.91e-07	4.97e-05
4520	Adherens junction	15	4.2e-06	0.0002
4720	Long-term potentiation	14	1.73e-05	0.0005
4530	Tight junction	19	3.64e-05	0.0009
4730	Long-term depression	13	5.75e-05	0.001
4110	Cell cycle	17	0.0001	0.002
4010	MAPK signaling pathway	28	0.0001	0.002
4810	Regulation of actin cytoskeleton	24	0.0001	0.002
4910	Insulin signaling pathway	18	0.0001	0.002
4510	Focal adhesion	21	0.0006	0.007
S9
4720	Long-term potentiation	12	1.78e-06	0.0002
4670	Leukocyte transendothelial migration	12	0.0002	0.008
4370	VEGF signaling pathway	9	0.0003	0.008
4010	MAPK signaling pathway	18	0.0008	0.021
4650	Natural killer cell mediated cytotoxicity	10	0.001	0.022
